# Supplementary material for: Crystal structure of dilithium biphenyl-4,4′-di­sulfonate dihydrate
Source: Acta Crystallogr E Crystallogr Commun. 2024 Jan 1;80(Pt 1):22–4. doi: 10.1107/S2056989023010411 (PMC10833366; doi:10.1107/S2056989023010411)
Supplement: Supplementary file 1 [file e-80-00022-sup1.cif]

##############################################################################
#                                                                            #
# This CIF contains the data in a paper accepted for publication in          #
# Acta Crystallographica Section E. It conforms to the requirements of       #
# Notes for Authors for Acta Crystallographica Section E, and has been       #
# peer reviewed under the auspices of the IUCr Commission on Journals.       #
#                                                                            #
# Full details of the Crystallographic Information File format               #
# are given in the paper "The Crystallographic Information File (CIF):       #
# a New Standard Archive File for Crystallography" by S. R. Hall, F. H.      #
# Allen and I. D. Brown [Acta Cryst. (1991), A47, 655-685].                  #
#                                                                            #
# The current version of the core CIF dictionary is obtainable from          #
# ftp://ftp.iucr.org/pub/cif_core.dic.                                       #
#                                                                            #
# Software is freely available for graphical display of the structure(s)     #
# in this CIF. For information consult the CIF software page                 #
# http://www.iucr.org/resources/cif/software.                                #
#                                                                            #
# This file may be used for bona fide research purposes within the           #
# scientific community so long as proper attribution is given to the journal # 
# article from which it was obtained.                                        #
#                                                                            #
##############################################################################
data_global
_audit_creation_method     'by CrystalStructure 4.3'
_journal_date_recd_electronic     2023-10-31
_journal_date_accepted     2023-12-04
_journal_name_full     'Acta Crystallographica, Section E'
_journal_year     2024
_journal_volume     80
_journal_issue      1
_journal_page_first     0
_journal_page_last     0
_journal_paper_category     GM
_journal_paper_doi     10.1107/S2056989023010411
_journal_coeditor_code     JP2001
_publ_contact_author_name     'Hitoshi Kumagai'
_publ_contact_author_address
;
Nagakute, Aichi 480-1192,
Japan
;
_publ_contact_author_email     'e1254@mosk.tytlabs.co.jp'
_publ_contact_author_fax     ?
_publ_contact_author_phone     '81 561 71 7178'
_publ_section_title
;
Crystal structure of dilithium biphenyl-4,4'-disulfonate dihydrate
;
_publ_section_title_footnote     .
loop_
    _publ_author_name
    _publ_author_footnote
    _publ_author_address
    'Kumagai, Hitoshi' .
;
Nagakute, Aichi 480-1192,
Japan
;
    'Kawata, Satoshi' .
;
Jonan-ku, Fukuoka 814-0180,
Japan
;
    'Ogihara, Nobuhiro' .
;
Nagakute, Aichi 480-1192,
Japan
;
_publ_section_synopsis
;
The asymmetric unit of the title compound consists of an Li ion, half of the
diphenyl-4,4-disulfonate ligand, and a water molecule. The Li ion exhibits a
four-coordinate tetrahedral geometry with three oxygen atoms of the
Bph(SO~3~^-^)~2~ ligands and a water molecule. The tetrahedral LiO~4~ units,
which are interconnected by biphenyl moieties, form a layer structure parallel
to (100). These layers are further connected by hydrogen-bonding interactions
to yield a three-dimensional network.
;
data_I
_chemical_name_systematic
;
\m-Biphenyl-4,4'-disulfonato-bis(aqualithium)
;
_chemical_formula_moiety     'C12 H12 Li2 O8 S2'
_chemical_formula_sum     'C12 H12 Li2 O8 S2'
_chemical_formula_iupac     '[Li2 (C12 H8 O6 S2) (H2 O1)2]'
_chemical_formula_weight     362.22
_chemical_melting_point     ?
_space_group_crystal_system     monoclinic
_space_group_name_H-M_alt     'P 1 21/c 1'
_space_group_name_Hall     '-P 2ybc'
loop_
    _space_group_symop_id
    _space_group_symop_operation_xyz
    1 '+X,+Y,+Z'
    2 '-X,1/2+Y,1/2-Z'
    3 '-X,-Y,-Z'
    4 '+X,-1/2-Y,-1/2+Z'
_cell_length_a     15.8584(11)
_cell_length_b     5.3693(4)
_cell_length_c     8.8636(6)
_cell_angle_alpha     90.0000
_cell_angle_beta     99.994(7)
_cell_angle_gamma     90.0000
_cell_volume     743.27(9)
_cell_formula_units_Z     2
_cell_measurement_reflns_used     17604
_cell_measurement_theta_min     3.19
_cell_measurement_theta_max     27.63
_cell_measurement_temperature     286
_exptl_crystal_description     block
_exptl_crystal_colour     colorless
_exptl_crystal_size_max     0.500
_exptl_crystal_size_mid     0.400
_exptl_crystal_size_min     0.200
_exptl_crystal_density_diffrn     1.618
_exptl_crystal_density_meas     ?
_exptl_crystal_density_method     'not measured'
_exptl_crystal_F_000     372.00
_exptl_absorpt_coefficient_mu     0.396
_exptl_absorpt_correction_type     multi-scan
_exptl_absorpt_process_details
;
(ABSCOR; Rigaku, 1995)
;
_exptl_absorpt_correction_T_min     0.213
_exptl_absorpt_correction_T_max     0.924
_diffrn_ambient_temperature     286
_diffrn_radiation_type     'Mo K\a'
_diffrn_radiation_wavelength     0.71075
_diffrn_measurement_device_type     'Rigaku R-AXIS RAPID'
_diffrn_measurement_method     \w
_diffrn_detector_area_resol_mean     10.000
_diffrn_reflns_number     9858
_diffrn_reflns_av_R_equivalents     0.0666
_diffrn_reflns_av_unetI/netI     0.0520
_diffrn_reflns_theta_min     3.914
_diffrn_reflns_theta_max     27.473
_diffrn_reflns_theta_full     25.242
_diffrn_measured_fraction_theta_max     0.982
_diffrn_measured_fraction_theta_full     0.981
_diffrn_reflns_limit_h_min     -20
_diffrn_reflns_limit_h_max     20
_diffrn_reflns_limit_k_min     -6
_diffrn_reflns_limit_k_max     6
_diffrn_reflns_limit_l_min     -11
_diffrn_reflns_limit_l_max     11
_diffrn_standards_number     0
_diffrn_standards_interval_count     .
_diffrn_standards_decay_%     ?
_refine_special_details
;
    Refinement was performed using all reflections. The weighted
    R-factor (wR) and goodness of fit (S) are based on F^2^.
    R-factor (gt) are based on F. The threshold expression of
    F^2^ > 2.0 sigma(F^2^) is used only for calculating R-factor (gt).
;
_reflns_number_total     1666
_reflns_number_gt     1490
_reflns_threshold_expression     F^2^>2.0\s(F^2^)
_refine_ls_structure_factor_coef     Fsqd
_refine_ls_R_factor_all     0.0683
_refine_ls_R_factor_gt     0.0606
_refine_ls_wR_factor_gt     0.1551
_refine_ls_wR_factor_ref     0.1593
_refine_ls_goodness_of_fit_ref     1.122
_refine_ls_number_reflns     1666
_refine_ls_number_parameters     133
_refine_ls_number_restraints     3
_refine_ls_hydrogen_treatment     refall
_refine_ls_weighting_scheme     calc
_refine_ls_weighting_details
            'w = 1/[\s^2^(Fo^2^)+(0.0948P)^2^+0.3642P] where P=(Fo^2^+2Fc^2^)/3'
_atom_sites_solution_hydrogens     geom
_atom_sites_solution_primary     direct
_atom_sites_solution_secondary     difmap
_refine_ls_shift/su_max     0.000
_refine_diff_density_max     0.74
_refine_diff_density_min     -0.28
_refine_ls_extinction_method     none
_refine_ls_extinction_coef     ?
loop_
    _atom_type_symbol
    _atom_type_description
    _atom_type_scat_dispersion_real
    _atom_type_scat_dispersion_imag
    _atom_type_scat_source
    'C' 'C' 0.0033 0.0016
;
International Tables for Crystallography
(Vol. C, Tables 4.2.6.8 and 6.1.1.4)
;
    'H' 'H' 0.0000 0.0000
;
International Tables for Crystallography
(Vol. C, Table 6.1.1.4)
;
    'Li' 'Li' -0.0003 0.0001
;
International Tables for Crystallography
(Vol. C, Tables 4.2.6.8 and 6.1.1.4)
;
    'O' 'O' 0.0106 0.0060
;
International Tables for Crystallography
(Vol. C, Tables 4.2.6.8 and 6.1.1.4)
;
    'S' 'S' 0.1246 0.1234
;
International Tables for Crystallography
(Vol. C, Tables 4.2.6.8 and 6.1.1.4)
;
_computing_data_collection
;
RAPID-AUTO (Rigaku, 1995)
;
_computing_cell_refinement
;
RAPID-AUTO (Rigaku, 1995)
;
_computing_data_reduction
;
RAPID-AUTO (Rigaku, 1995)
;
_computing_structure_solution
;
<i>SHELXT2014/5</i> (Sheldrick, 2015a)
;
_computing_structure_refinement
;
<i>SHELXL2018/3</i> (Sheldrick, 2015b)
;
_computing_molecular_graphics
;
CrystalStructure 4.3 (Rigaku, 2019
;
_computing_publication_material
;
CrystalStructure 4.3 (Rigaku, 2019)
;
loop_
    _atom_site_type_symbol
    _atom_site_label
    _atom_site_fract_x
    _atom_site_fract_y
    _atom_site_fract_z
    _atom_site_U_iso_or_equiv
    _atom_site_adp_type
    _atom_site_calc_flag
    _atom_site_occupancy
    _atom_site_disorder_assembly
    _atom_site_disorder_group
    S S1 0.67846(4) 0.56370(10) 0.59448(6) 0.0341(3) Uani d 1 . .
    O O1 0.66681(15) 0.8238(3) 0.6295(3) 0.0550(6) Uani d 1 . .
    O O2 0.62416(15) 0.4887(5) 0.4532(2) 0.0566(6) Uani d 1 . .
    O O3 0.67041(13) 0.4012(4) 0.7215(2) 0.0451(5) Uani d 1 . .
    O O4 0.49748(14) 1.0921(5) 0.6579(3) 0.0587(6) Uani d 1 . .
    C C1 0.78551(17) 0.5384(4) 0.5648(3) 0.0346(5) Uani d 1 . .
    C C2 0.81715(19) 0.7143(6) 0.4756(4) 0.0566(8) Uani d 1 . .
    C C3 0.90075(19) 0.6964(6) 0.4499(4) 0.0588(9) Uani d 1 . .
    C C4 0.95484(15) 0.5075(4) 0.5137(3) 0.0354(5) Uani d 1 . .
    C C5 0.9221(2) 0.3349(6) 0.6046(5) 0.0628(9) Uani d 1 . .
    C C6 0.8381(2) 0.3489(6) 0.6297(5) 0.0608(9) Uani d 1 . .
    Li Li1 0.6195(3) 1.0777(8) 0.7388(5) 0.0413(9) Uani d 1 . .
    H H1 0.464(3) 0.986(9) 0.696(7) 0.13(2) Uiso d 1 . .
    H H2 0.778(3) 0.874(10) 0.441(5) 0.083(13) Uiso d 1 . .
    H H3 0.916(3) 0.789(10) 0.375(6) 0.099(16) Uiso d 1 . .
    H H4 0.462(3) 1.197(9) 0.600(6) 0.12(2) Uiso d 1 . .
    H H5 0.954(3) 0.196(9) 0.644(5) 0.078(13) Uiso d 1 . .
    H H6 0.823(3) 0.262(9) 0.695(6) 0.096(16) Uiso d 1 . .
loop_
    _atom_site_aniso_label
    _atom_site_aniso_U_11
    _atom_site_aniso_U_22
    _atom_site_aniso_U_33
    _atom_site_aniso_U_12
    _atom_site_aniso_U_13
    _atom_site_aniso_U_23
    S1 0.0333(4) 0.0345(4) 0.0359(4) 0.0043(2) 0.0093(2) -0.0016(2)
    O1 0.0641(13) 0.0359(11) 0.0724(13) 0.0116(9) 0.0324(11) 0.0000(9)
    O2 0.0377(11) 0.0905(17) 0.0413(10) 0.0008(10) 0.0057(9) -0.0115(10)
    O3 0.0481(11) 0.0404(9) 0.0485(10) -0.0001(8) 0.0131(8) 0.0050(8)
    O4 0.0396(12) 0.0691(14) 0.0666(14) 0.0048(10) 0.0073(10) 0.0160(11)
    C1 0.0334(12) 0.0316(11) 0.0386(11) 0.0022(8) 0.0060(9) -0.0036(8)
    C2 0.0352(13) 0.0581(17) 0.077(2) 0.0112(12) 0.0120(13) 0.0322(15)
    C3 0.0356(14) 0.0630(19) 0.079(2) 0.0077(12) 0.0137(14) 0.0355(16)
    C4 0.0302(13) 0.0337(11) 0.0414(12) 0.0007(8) 0.0042(10) -0.0033(9)
    C5 0.0479(17) 0.0465(15) 0.100(3) 0.0186(13) 0.0298(17) 0.0301(17)
    C6 0.0489(16) 0.0460(15) 0.095(2) 0.0149(13) 0.0333(17) 0.0300(17)
    Li1 0.041(2) 0.041(2) 0.043(2) 0.0029(17) 0.0106(18) 0.0036(16)
_geom_special_details
;
 All esds (except the esd in the dihedral angle between two l.s. planes)
 are estimated using the full covariance matrix.  The cell esds are taken
 into account individually in the estimation of esds in distances, angles
 and torsion angles; correlations between esds in cell parameters are only
 used when they are defined by crystal symmetry.  An approximate (isotropic)
 treatment of cell esds is used for estimating esds involving l.s. planes.
;
loop_
    _geom_bond_atom_site_label_1
    _geom_bond_atom_site_label_2
    _geom_bond_site_symmetry_2
    _geom_bond_distance
    _geom_bond_publ_flag
    S1 O3 . 1.4472(19) ?
    S1 O2 . 1.448(2) ?
    S1 O1 . 1.4492(19) ?
    S1 C1 . 1.768(3) ?
    O1 Li1 . 1.901(5) ?
    O2 Li1 4_575 1.922(5) ?
    O3 Li1 1_545 1.933(5) ?
    O4 Li1 . 1.944(5) ?
    O4 H1 . 0.88(2) ?
    O4 H4 . 0.89(2) ?
    C1 C6 . 1.377(4) ?
    C1 C2 . 1.381(4) ?
    C2 C3 . 1.387(4) ?
    C2 H2 . 1.07(5) ?
    C3 C4 . 1.384(4) ?
    C3 H3 . 0.90(5) ?
    C4 C5 . 1.387(4) ?
    C4 C4 3_766 1.496(5) ?
    C5 C6 . 1.390(4) ?
    C5 H5 . 0.94(5) ?
    C6 H6 . 0.81(5) ?
loop_
    _geom_angle_atom_site_label_1
    _geom_angle_atom_site_label_2
    _geom_angle_atom_site_label_3
    _geom_angle_site_symmetry_1
    _geom_angle_site_symmetry_3
    _geom_angle
    _geom_angle_publ_flag
    O3 S1 O2 . . 112.66(14) ?
    O3 S1 O1 . . 112.48(12) ?
    O2 S1 O1 . . 112.00(15) ?
    O3 S1 C1 . . 106.61(11) ?
    O2 S1 C1 . . 107.01(12) ?
    O1 S1 C1 . . 105.51(12) ?
    S1 O1 Li1 . . 151.24(19) ?
    S1 O2 Li1 . 4_575 145.2(2) ?
    S1 O3 Li1 . 1_545 134.28(19) ?
    Li1 O4 H1 . . 117(4) ?
    Li1 O4 H4 . . 136(4) ?
    H1 O4 H4 . . 106(4) ?
    C6 C1 C2 . . 119.4(3) ?
    C6 C1 S1 . . 121.5(2) ?
    C2 C1 S1 . . 119.09(19) ?
    C1 C2 C3 . . 119.9(3) ?
    C1 C2 H2 . . 117(2) ?
    C3 C2 H2 . . 122(2) ?
    C4 C3 C2 . . 121.8(3) ?
    C4 C3 H3 . . 119(3) ?
    C2 C3 H3 . . 118(3) ?
    C3 C4 C5 . . 117.3(2) ?
    C3 C4 C4 . 3_766 121.1(3) ?
    C5 C4 C4 . 3_766 121.6(3) ?
    C4 C5 C6 . . 121.5(3) ?
    C4 C5 H5 . . 121(3) ?
    C6 C5 H5 . . 118(3) ?
    C1 C6 C5 . . 120.1(3) ?
    C1 C6 H6 . . 119(4) ?
    C5 C6 H6 . . 120(4) ?
    O1 Li1 O2 . 4_576 114.8(2) ?
    O1 Li1 O3 . 1_565 113.3(2) ?
    O2 Li1 O3 4_576 1_565 107.5(2) ?
    O1 Li1 O4 . . 107.2(3) ?
    O2 Li1 O4 4_576 . 103.7(2) ?
    O3 Li1 O4 1_565 . 109.8(2) ?
loop_
    _geom_torsion_atom_site_label_1
    _geom_torsion_atom_site_label_2
    _geom_torsion_atom_site_label_3
    _geom_torsion_atom_site_label_4
    _geom_torsion_site_symmetry_1
    _geom_torsion_site_symmetry_2
    _geom_torsion_site_symmetry_3
    _geom_torsion_site_symmetry_4
    _geom_torsion
    _geom_torsion_publ_flag
    O3 S1 O1 Li1 . . . . -27.3(5) ?
    O2 S1 O1 Li1 . . . . 100.8(5) ?
    C1 S1 O1 Li1 . . . . -143.1(4) ?
    O3 S1 O2 Li1 . . . 4_575 -131.3(4) ?
    O1 S1 O2 Li1 . . . 4_575 100.7(4) ?
    C1 S1 O2 Li1 . . . 4_575 -14.4(4) ?
    O2 S1 O3 Li1 . . . 1_545 12.8(3) ?
    O1 S1 O3 Li1 . . . 1_545 140.6(3) ?
    C1 S1 O3 Li1 . . . 1_545 -104.2(3) ?
    O3 S1 C1 C6 . . . . 14.5(3) ?
    O2 S1 C1 C6 . . . . -106.3(3) ?
    O1 S1 C1 C6 . . . . 134.3(3) ?
    O3 S1 C1 C2 . . . . -165.0(2) ?
    O2 S1 C1 C2 . . . . 74.3(3) ?
    O1 S1 C1 C2 . . . . -45.2(3) ?
    C6 C1 C2 C3 . . . . 1.1(5) ?
    S1 C1 C2 C3 . . . . -179.5(3) ?
    C1 C2 C3 C4 . . . . -1.1(6) ?
    C2 C3 C4 C5 . . . . 0.2(5) ?
    C2 C3 C4 C4 . . . 3_766 -179.3(3) ?
    C3 C4 C5 C6 . . . . 0.6(6) ?
    C4 C4 C5 C6 3_766 . . . -179.8(4) ?
    C2 C1 C6 C5 . . . . -0.3(6) ?
    S1 C1 C6 C5 . . . . -179.7(3) ?
    C4 C5 C6 C1 . . . . -0.6(6) ?
loop_
    _geom_hbond_atom_site_label_D
    _geom_hbond_atom_site_label_H
    _geom_hbond_atom_site_label_A
    _geom_hbond_site_symmetry_D
    _geom_hbond_site_symmetry_H
    _geom_hbond_site_symmetry_A
    _geom_hbond_distance_DH
    _geom_hbond_distance_HA
    _geom_hbond_distance_DA
    _geom_hbond_angle_DHA
    _geom_hbond_publ_flag
    O4 H4 O2 . . 3_676 0.89(5) 2.17(5) 3.016(3) 157(5) y
    O4 H1 O3 . . 2_656 2.41(5) 3.205(3) 0.89(5) 149(4) y
    O4 H1 O4 . . 2_646 2.50(5) 3.136(4) 0.89(5) 129(4) y
_shelx_hkl_file
;
  -2   0   1    1.21    0.13
   2   0  -1    0.56    0.28
   2   0  -1    1.36    0.17
  -2   0   1    1.82    0.24
  -2   0  -1    0.60    0.40
  -2   0  -1    0.38    0.09
   0  -1   0    1.07    0.29
   0   1   0    0.10    0.32
   0   1   0    0.66    0.23
   3   0   0 2641.10  335.51
   1  -1   0  643.59   31.73
   1   1   0  651.15   30.13
   1  -1   0  597.44   29.18
  -1  -1   0  680.34   32.09
  -1   1   0  622.47   31.12
  -1   1   0  604.13   29.44
  -1  -1   0  649.26   30.58
   1   1   0  630.48   30.23
  -3   0   1    0.91    0.60
   3   0  -1    0.16    0.15
  -3   0   1    0.51    0.25
   3   0  -1    0.35    0.32
   0   1   1 8219.34 1383.34
   0   1  -1 5966.26 1000.42
   0  -1  -1 7711.41 1277.32
   0  -1   1 6438.28 1080.40
   0  -1  -1 8469.25 1424.63
   0   1  -1 6452.00 1104.80
   0  -1   1 5726.57  956.86
   0   1   1 8129.87 1356.93
   1   1  -1  264.94    8.65
  -1  -1   1  262.54    8.55
  -1  -1   1  256.82    9.71
  -2  -1   0   83.05    2.08
  -2  -1   0   86.56    2.52
   2  -1   0   85.76    3.21
   2  -1   0   80.65    2.40
   2   1   0   79.68    2.44
  -2   1   0   82.84    2.37
  -2   1   0   87.49    2.54
   2   1   0   81.11    2.41
  -1   0   2  944.40   56.50
  -1   0   2  949.86   57.97
   1   0  -2  942.11   55.73
   1   0  -2  958.22   59.73
   0   0  -2 2276.93  214.06
   0   0   2 2218.64  213.94
   0   0   2 2273.64  208.18
   0   0  -2 2217.67  209.26
  -1   1  -1 2128.81  198.21
  -1   1  -1 1929.79  176.21
  -1  -1  -1 2510.67  224.58
   1  -1   1 1834.04  167.76
   1  -1   1 2067.53  186.90
   1   1   1 2470.90  220.24
   1   1   1 2473.29  219.76
  -1  -1  -1 2497.80  222.53
   3   0   1    0.44    0.34
  -3   0  -1   -0.22    0.22
  -3   0  -1    0.62    0.32
   3   0   1    0.24    0.20
  -2   0   2  154.01    5.37
   2   0  -2  148.73    5.15
  -2   0   2  164.99    5.33
  -2   1   1  591.63   28.81
  -2   1   1  641.23   32.11
   2  -1  -1  592.67   28.68
   2  -1  -1  633.44   33.84
  -1   0  -2 9663.49 2059.24
  -1   0  -2 9999.00 2759.87
   1   0   2 9851.92 2635.97
   1   0   2 9785.88 2114.87
   4   0  -1    0.33    0.20
  -4   0   1    0.59    0.37
   4   0  -1   -0.13    0.36
  -4   0   1    1.09    0.30
   2   1   1 1079.93   62.90
   2  -1   1  846.28   50.38
   2  -1   1  784.42   47.43
   2   1   1 1087.16   63.17
  -2  -1  -1 1139.63   67.00
  -2   1  -1  840.55   51.20
  -2   1  -1  836.34   49.58
  -2  -1  -1 1054.15   61.15
   3   1   0   89.30    2.63
  -3   1   0   97.33    2.84
   3  -1   0   91.94    2.67
   3   1   0   87.54    2.67
  -3   1   0   87.45    2.55
  -3  -1   0   85.24    2.16
  -3  -1   0   93.55    2.71
   3  -1   0   86.55    2.62
   3   0  -2  171.77    6.43
  -3   0   2  198.82    7.08
  -3   0   2  187.31    5.99
   3   0  -2  197.17    5.75
   3  -1  -1 3030.51  314.79
  -3  -1   1 2827.16  301.67
  -3   1   1 3282.85  336.00
   3   1  -1 2440.76  245.71
   3   1  -1 2580.62  281.38
  -3   1   1 3080.28  323.07
  -3  -1   1 2435.46  242.88
   3  -1  -1 3291.32  345.62
  -2   0  -2  688.83   36.03
  -2   0  -2  682.58   36.57
  -1  -1   2   38.94    0.95
  -1   1   2   41.08    1.25
  -1   1   2   40.90    1.22
  -1  -1   2   42.13    1.74
   1   1  -2   41.16    0.94
   1  -1  -2   39.69    1.24
   1   1  -2   41.03    1.28
   1  -1  -2   43.56    1.78
   0   1  -2  218.51    7.80
   0  -1  -2  215.80    7.15
   0  -1  -2  208.29    7.82
   0  -1   2  205.34    6.61
   0   1   2  200.70    6.95
   0   1   2  215.77    7.33
   0   1  -2  216.19    7.24
   4   0   1    0.30    0.23
   4   0   1   -0.08    0.27
  -4   0  -1    0.11    0.24
  -4   0  -1    0.32    0.27
   3   1   1  907.24   51.04
   3  -1   1  658.73   38.14
  -3  -1  -1  993.79   55.72
   3  -1   1  754.46   44.29
  -3  -1  -1  928.36   51.72
   3   1   1  900.51   49.76
  -3   1  -1  779.62   43.61
  -3   1  -1  732.94   41.17
   2  -1  -2  415.00   19.58
   2  -1  -2  410.30   17.40
  -2  -1   2  454.01   17.97
  -2   1   2  434.71   18.55
  -2   1   2  421.85   18.63
   2   1  -2  386.72   17.54
   2   1  -2  464.48   18.24
  -2  -1   2  429.96   18.95
  -1   1  -2 2993.39  320.17
  -1  -1  -2 2805.75  299.30
   1  -1   2 3056.60  324.44
  -1  -1  -2 3060.78  330.41
   1  -1   2 2699.36  291.72
   1   1   2 3007.90  322.99
   1   1   2 2917.65  317.21
  -1   1  -2 2928.31  311.41
   4   0  -2 3831.62  463.80
  -4   0   2 3769.66  457.54
   4   0  -2 3841.09  493.66
  -4   0   2 3899.45  481.88
   4   1   0   64.66    2.33
   4  -1   0   63.32    2.33
  -4  -1   0   67.13    2.31
   4   1   0   63.98    1.62
  -4   1   0   64.06    1.82
  -4   1   0   66.39    1.83
   4  -1   0   64.05    2.30
  -4  -1   0   62.60    1.51
   5   0  -1    0.19    0.30
  -5   0   1    0.24    0.31
  -5   0   1    0.06    0.17
   5   0  -1    0.77    0.18
  -4  -1   1 2137.33  197.77
  -4  -1   1 2274.35  224.56
  -4   1   1 2833.54  272.87
   4  -1  -1 2805.99  279.78
   4  -1  -1 2694.43  258.17
  -4   1   1 2695.45  261.04
   4   1  -1 2217.55  207.29
   4   1  -1 2075.18  211.98
  -3   0  -2  169.07    5.40
  -3   0  -2  170.70    5.85
   3   1  -2 1934.37  166.74
   3  -1  -2 1894.68  161.86
   3   1  -2 1912.18  170.75
   3  -1  -2 1893.67  166.66
   3   1  -2 1932.88  155.42
  -3   1   2 1937.92  166.89
  -3   1   2 1934.40  164.98
   2  -1   2  630.35   35.25
   2   1   2  756.19   39.37
   2  -1   2  750.33   39.51
  -2   1  -2  742.03   39.01
  -2  -1  -2  666.32   37.39
   2   1   2  706.29   38.80
  -2  -1  -2  774.40   40.91
  -2   1  -2  765.83   39.81
   1   0  -3    0.16    0.30
   1   0  -3    0.02    0.21
  -1   0   3   -0.06    0.39
   0   0   3    0.12    0.27
   0   0   3    0.13    0.16
   0   0  -3    0.03    0.15
   0   0  -3    0.27    0.28
  -2   0   3   -0.01    0.43
   2   0  -3    0.29    0.25
  -2   0   3    0.05    0.34
   2   0  -3    0.27    0.30
  -4  -1  -1   24.53    0.85
   4   1   1   26.58    0.87
   4   1   1   24.99    0.88
  -5   0  -1   -0.09    0.28
   5   0   1    0.18    0.16
   5   0   1    0.17    0.26
  -5   0  -1    0.70    0.27
  -5   0   2 2436.30  230.39
  -5   0   2 2505.13  244.28
   5   0  -2 2398.08  228.42
   5   0  -2 2355.00  242.92
  -1   0  -3    0.06    0.10
   1   0   3    0.11    0.49
  -1   0  -3   -0.05    0.49
   1   0   3    0.17    0.18
   3   0  -3    0.20    0.26
  -3   0   3    0.44    0.30
   3   0  -3    0.34    0.29
  -3   0   3    0.10    0.30
   4   1  -2    0.17    0.38
   4  -1  -2    0.87    0.36
   4  -1  -2    0.33    0.47
  -4   1   2    1.15    0.59
  -4   1   2    0.59    0.27
   4   1  -2    0.27    0.35
  -5  -1   0   63.37    1.85
  -5   1   0   62.16    2.14
  -5  -1   0   59.14    1.47
  -5   1   0   62.12    1.76
   5   1   0   55.83    1.75
   5  -1   0   61.91    1.83
   5  -1   0   60.36    1.78
   5   1   0   60.24    1.57
   5  -1  -1  251.30    8.94
   5   1  -1  267.48   20.11
  -5   1   1  256.30   10.38
   5  -1  -1  245.90   10.35
  -4   0  -2 1056.74   71.66
   4   0   2  997.48   59.46
  -4   0  -2 1170.39   76.70
   0  -2   0 1052.44   86.89
   3  -1   2 1411.91  109.03
  -3   1  -2 1506.10  113.15
  -3   1  -2 1604.64  121.05
  -3  -1  -2 1437.32  111.96
   3  -1   2 1545.57  116.41
   3   1   2 1504.65  112.69
   3   1   2 1462.71  115.22
  -3  -1  -2 1602.27  121.06
   1  -2   0  949.09   74.26
  -6   0   1    0.23    0.18
   6   0  -1    0.01    0.31
   6   0  -1   -0.06    0.29
   1   1  -3  636.30   32.90
   1  -1  -3  612.43   31.91
   1   1  -3  654.42   32.59
  -1   1   3  994.74   79.35
   1   1  -3  601.39   33.21
  -2   0  -3    0.23    0.12
  -2   0  -3    0.08    0.11
  -2   0  -3    0.28    0.29
  -2   0  -3    0.59    0.32
   0   2   1   46.30    1.48
   0  -2  -1   42.78    1.66
   0  -2   1   40.86    1.16
   0   2   1   41.61    1.32
   0   2  -1   45.23    1.48
   0  -2  -1   46.82    1.53
   0   2  -1   41.50    1.16
   0  -2   1   44.66    1.87
   0   1  -3  557.95   27.32
   0   1  -3  560.33   27.75
   0  -1  -3  600.84   30.48
   0  -1   3  591.79   30.59
   0   1   3  897.69   71.08
   4   0  -3    0.07    0.23
  -4   0   3    0.13    0.16
   4   0  -3    0.31    0.31
  -4   0   3   -0.31    0.50
  -1   2   1   70.92    2.15
  -1  -2   1   70.13    1.87
   1   2  -1   73.62    1.94
  -1   2   1   74.54    2.32
  -1  -2   1   81.27    2.43
   1  -2  -1   76.44    2.40
   1   2  -1   74.62    2.32
   1  -2  -1   74.17    2.15
  -2   1   3  525.70   31.35
   2   1  -3  174.00    5.70
   2   1  -3  169.51    5.78
   2   1  -3  177.15    6.25
   2  -1  -3  176.70    5.94
   2  -1  -3  207.29    8.27
   2  -2   0   21.54    1.56
  -1   2  -1  463.10   21.39
   1  -2   1  414.04   18.73
  -1  -2  -1  460.08   20.61
  -1  -2  -1  452.58   19.70
   1   2   1  438.14   19.62
  -1   2  -1  457.58   19.89
   1   2   1  446.75   20.88
   1  -2   1  463.03   20.52
   5   1   1    0.57    0.28
   5  -1   1    0.67    0.39
  -5   1  -1    0.94    0.34
  -5  -1  -1    0.48    0.28
  -5   1  -1    0.37    0.25
  -5  -1  -1    0.87    0.25
   2  -2  -1   96.26    2.95
   2   2  -1   96.77    2.89
  -2   2   1  100.23    3.02
  -2   2   1  101.94    3.79
   2  -2  -1  102.84    3.79
   2   2  -1   98.31    3.16
  -2  -2   1  106.84    3.30
  -2  -2   1   95.94    2.58
  -5   1   2  132.55    4.21
  -5   1   2  128.48    4.25
   5  -1  -2  126.12    4.19
   5   1  -2  122.07    4.14
   5  -1  -2  121.08    4.56
   5   1  -2  122.26    4.17
  -1   1  -3   52.48    1.46
   1  -1   3   53.48    1.47
   1   1   3   54.29    2.49
  -1   1  -3   56.09    1.72
   3   1  -3   45.27    1.14
   3   1  -3   43.25    1.51
  -3   1   3   47.38    1.96
  -6   0   2   60.72    1.61
   6   0  -2   60.03    1.44
   6   0  -2   58.78    1.96
  -4  -1  -2   24.62    0.90
   4  -1   2   23.38    0.88
  -4   1  -2   24.67    0.62
  -4  -1  -2   26.07    0.84
   4   1   2   23.19    0.61
  -4   1  -2   25.85    1.30
   4  -1   2   25.83    0.80
   4   1   2   23.84    1.27
   2   2   1  236.47    8.69
  -2  -2  -1  238.61    8.59
  -2   2  -1  229.10    8.15
  -2  -2  -1  225.42    7.87
   2  -2   1  237.80    8.59
  -2   2  -1  244.61    9.50
   2   2   1  226.98    8.21
   2  -2   1  224.12    8.49
  -3   2   0 1059.45   68.54
   3  -2   0 1131.63   95.57
  -3  -2   0 1055.83   68.72
  -6   0  -1    0.18    0.26
   6   0   1    0.13    0.27
   6   0   1   -0.11    0.29
  -6   0  -1    0.21    0.29
  -3   0  -3    0.42    0.32
  -3   0  -3    0.17    0.56
   6  -1  -1  372.32   16.61
  -6  -1   1  344.55   13.23
   6   1  -1  307.89   17.71
  -6  -1   1  339.60   13.20
  -6   1   1  419.96   17.83
   6  -1  -1  392.17   16.31
  -6   1   1  399.17   16.54
   5   0   2   63.41    1.48
  -5   0  -2   68.05    2.19
  -3  -2   1  465.93   22.37
  -3  -2   1  470.25   19.94
   3   2  -1  419.62   20.12
  -3   2   1  465.60   21.05
   3  -2  -1  436.13   21.10
   3  -2  -1  416.88   19.76
  -3   2   1  440.38   19.82
   3   2  -1  471.85   20.61
   6  -1   0   28.76    0.99
   6  -1   0   26.99    1.24
  -6  -1   0   27.38    0.72
  -6   1   0   30.01    0.94
  -6   1   0   28.65    0.98
   6   1   0   27.69    0.94
  -6  -1   0   27.79    0.76
   6   1   0   27.72    1.34
   5   0  -3   -0.08    0.34
  -5   0   3    0.16    0.24
   5   0  -3    0.00    0.24
   2   1   3  628.81   32.47
  -2  -1  -3 1155.31  100.98
  -2   1  -3  627.83   30.90
   2   1   3  523.03   28.59
   2  -1   3  631.52   30.30
  -2   1  -3  600.46   29.72
   4   1  -3    5.92    0.61
   4   1  -3    6.05    0.23
   4   1  -3    5.41    0.85
  -4   1   3  448.91   25.65
  -1   2   2  239.92   11.25
   1   2  -2  151.81    5.30
  -1  -2   2  168.02    5.67
   1   2  -2  152.18    4.66
   0   2   2  147.34    6.49
   0   2  -2   83.30    2.64
   0   2  -2   80.92    2.27
   0  -2   2   85.90    2.71
  -7   0   1   -0.17    0.33
   7   0  -1    0.12    0.20
   7   0  -1    0.03    0.34
  -7   0   1   -0.19    0.34
  -3  -2  -1    2.82    0.55
  -3   2  -1    2.76    0.41
   3  -2   1    3.23    0.67
  -3   2  -1    2.61    0.40
   3   2   1    2.76    0.42
   3  -2   1    2.61    0.67
   3   2   1    2.36    0.35
   2   2  -2    0.76    0.34
  -2  -2   2    1.56    0.45
  -2   2   2   10.28    1.40
   2   2  -2    1.75    0.46
   1   2   2   59.05    3.21
  -1   2  -2   43.48    1.44
   1  -2   2   42.01    1.38
  -1   2  -2   39.72    1.23
  -1   0   4  158.77    5.55
  -1   0   4  154.98    6.02
   1   0  -4  154.68    5.15
   1   0  -4  156.28    5.41
  -6   1   2  201.03    6.73
   6   1  -2  185.89    7.19
   6  -1  -2  191.72    7.21
   6   1  -2  192.99    7.29
  -6   1   2  201.98    7.19
   6  -1  -2  189.23    6.99
   4  -2   0   85.74    3.63
   2   0  -4   12.49    0.59
   2   0  -4   12.67    0.55
  -2   0   4   12.77    0.58
  -2   0   4   12.59    0.83
  -4  -2   1  545.54   23.99
   4  -2  -1  470.02   22.38
  -4  -2   1  501.52   24.48
  -4   2   1  520.71   25.10
   4  -2  -1  449.82   23.32
   4   2  -1  459.20   23.45
  -4   2   1  495.40   23.29
   4   2  -1  502.73   22.91
   0   0  -4  259.11   10.99
   0   0   4  257.92    9.73
   0   0   4  261.24   10.77
   0   0  -4  264.61   10.04
  -6  -1  -1   20.86    0.78
   6   1   1   18.27    0.69
   6  -1   1   19.46    0.94
  -6  -1  -1   21.08    0.74
   3  -1   3  281.17   15.62
  -3  -1  -3  234.23    9.21
  -3   1  -3  259.67   10.05
  -3  -1  -3  238.73    8.14
  -3   1  -3  238.22    7.94
   3  -2  -2 1372.55   93.53
   3   2  -2 1116.98   72.72
   3   2  -2  981.76   74.25
  -3   2   2 1459.61  139.48
  -3  -2   2 1099.94   76.63
  -4   0  -3    0.17    0.37
  -4   0  -3    0.03    0.35
  -5  -1  -2  115.31    3.84
  -5  -1  -2  120.94    3.39
   5  -1   2  117.70    3.29
  -5   1  -2  121.97    3.63
   5  -1   2  114.46    3.87
   5   1   2  115.60    4.06
  -5   1  -2  126.80    4.08
   5   1   2  117.11    3.32
   3   0  -4  204.94    7.02
  -3   0   4  206.59    7.23
  -3   0   4  200.72    7.44
   3   0  -4  201.72    8.16
  -5   1   3   21.99    1.20
   5   1  -3    3.55    0.51
  -7   0   2 4237.20  549.62
   7   0  -2 4060.86  563.16
   7   0  -2 4160.84  552.27
  -7   0   2 4073.97  552.24
  -2   2  -2    2.47    0.41
   2   2   2  183.26    8.66
   2  -2   2    1.44    0.42
  -6   0   3   -0.27    0.62
  -6   0   3    0.31    0.16
   6   0  -3    0.18    0.39
   6   0  -3    0.13    0.16
   1   0   4  130.08    3.79
  -1   0  -4  127.94    4.41
  -1   0  -4  127.22    3.60
   1   0   4  131.42    4.68
   4  -2   1  178.90    7.01
   4  -2   1  179.07    6.36
  -4   2  -1  171.70    6.80
  -4   2  -1  181.86    6.33
   4   2   1  169.26    5.98
   4   2   1  175.71    6.28
  -4  -2  -1  178.21    5.93
  -4  -2  -1  184.78    6.48
   6   0   2  244.40    9.31
  -6   0  -2  271.34   10.50
  -6   0  -2  262.20   10.60
   7   1  -1 1615.61 1220.31
  -7   1   1 2304.60  208.96
  -7  -1   1 1817.59  158.49
   7  -1  -1 2132.78  201.67
  -7   1   1 2296.59  204.55
   7  -1  -1 2246.61  201.26
  -7  -1   1 1757.27  153.45
   7   1  -1 1649.10  159.39
   7   0   1    0.44    0.30
   7   0   1    0.45    0.22
  -7   0  -1    0.23    0.22
  -7   0  -1    0.86    0.55
   4   0  -4  130.25    4.17
  -4   0   4  127.25    4.25
  -4   0   4  123.09    4.23
  -7   1   0  109.22    3.80
  -7   1   0  105.78    3.33
  -7  -1   0  102.79    2.89
   7   1   0   97.96    3.39
   7  -1   0   96.22    3.19
   7   1   0   94.58    3.72
   7  -1   0  102.80    3.29
  -7  -1   0  101.56    2.90
  -4   2   2   24.77    1.59
   4   2  -2   11.82    0.83
   4  -2  -2   16.53    0.97
   1   1  -4  600.00   33.23
  -1   1   4  633.50   33.77
  -1   1   4  601.77   32.59
   1  -1  -4  586.64   33.63
   1   1  -4  605.51   32.34
   1   1  -4  672.54   33.57
   1  -1  -4  578.56   30.94
   1   1  -4  606.17   31.93
   2   1  -4  861.71   54.49
   2  -1  -4  873.88   52.88
   2   1  -4  863.85   52.65
   2   1  -4  888.48   55.39
   2  -1  -4  833.81   53.21
   2   1  -4  862.81   50.55
  -2   1   4  876.39   54.25
  -2   1   4  870.03   53.65
   5   2  -1    0.10    0.26
  -5  -2   1    0.36    0.44
   5  -2  -1    0.27    0.37
   5  -2  -1    0.27    0.41
  -5   2   1   -0.16    0.40
  -5   2   1    0.09    0.37
  -5  -2   1    0.32    0.15
   5   2  -1    0.43    0.41
  -3  -2  -2   56.93    3.11
  -3   2  -2   40.59    1.34
   3  -2   2   39.88    1.31
  -3   2  -2   39.65    1.86
   0  -1  -4   36.19    1.43
   0   1  -4   36.46    1.10
   0  -1  -4   35.11    1.29
   0   1   4   35.07    1.06
   0   1  -4   34.87    1.16
   0   1  -4   36.31    1.08
   0   1   4   37.05    1.38
   0   1  -4   34.08    0.99
  -2   0  -4   77.27    3.34
  -2   0  -4   83.73    1.98
  -2   0  -4   86.15    2.71
  -2   0  -4   80.96    2.00
   4  -1   3  283.37   16.41
  -4   1  -3  258.95    9.79
  -4   1  -3  242.55    8.07
  -4  -1  -3  245.09    8.67
   3  -1  -4  195.86    6.92
   3   1  -4  194.02    6.07
  -3   1   4  198.26    7.10
   3   1  -4  183.76    6.99
  -3   1   4  192.43    7.07
   3  -1  -4  187.10    6.94
   3   1  -4  191.16    7.85
   3   1  -4  192.94    6.24
  -7   1   2  230.81    8.35
  -7  -1   2  246.56    7.16
   7  -1  -2  217.81    8.66
   7   1  -2  211.43    8.63
   7  -1  -2  225.15    8.99
   7   1  -2  218.33    8.92
   1  -2  -3    2.79    0.48
   1   2  -3    1.78    0.44
  -1  -2   3    1.63    0.44
  -1  -2   3    2.45    0.46
  -1   2   3    2.42    0.49
  -1   2   3    2.04    0.46
   1   2  -3    2.96    0.45
   1  -2  -3    1.79    0.75
   6  -1  -3   18.86    1.02
  -6   1   3   18.11    1.35
   8   0  -1    0.15    0.56
  -8   0   1   -0.14    0.36
   8   0  -1    0.11    0.21
  -8   0   1   -0.30    0.33
   0   2   3   86.50    2.89
   0  -2  -3   87.60    2.90
   0   2  -3   87.01    2.89
   0  -2   3   88.00    2.86
   0   2  -3   89.14    3.42
   0   2   3   85.65    3.42
   0  -2   3   79.49    2.77
   0  -2  -3   85.43    2.88
  -2   2   3  114.64    4.47
   2   2  -3  106.31    4.37
  -2  -2   3  105.65    3.18
   2  -2  -3  107.83    3.75
   2  -2  -3  109.66    3.62
   2   2  -3  107.81    3.01
  -2  -2   3  117.35    4.03
  -2   2   3  107.72    3.69
  -5   0  -3    1.00    0.62
  -5   0  -3    0.24    0.65
  -1   1  -4   51.65    1.38
  -1   1  -4   52.39    2.15
  -1   1  -4   52.90    2.02
   1   1   4   52.32    1.89
  -1  -1  -4   52.29    1.88
   1   1   4   50.91    1.40
  -1   1  -4   51.84    1.42
  -1  -1  -4   49.90    1.40
   5   0  -4  259.57   11.70
   5   0  -4  271.79   10.12
  -5   0   4  259.68   10.63
  -5   0   4  261.14    9.58
   6   1   2   55.88    1.50
  -6   1  -2   63.63    2.07
   6   1   2   56.37    1.50
   6  -1   2   59.15    2.48
  -6  -1  -2   56.15    2.32
   6  -1   2   58.32    1.51
  -6   1  -2   60.52    1.51
  -7   0   3    0.06    0.16
  -7   0   3    0.25    0.39
   7   0  -3   -0.09    0.25
   7   0  -3    0.42    0.41
  -7  -1  -1  208.04    7.54
   7   1   1  196.79    6.78
   7   1   1  201.46    6.93
   7  -1   1  151.08    5.61
   7  -1   1  150.91    6.50
  -7   1  -1  170.72    6.18
  -7   1  -1  167.82    5.82
  -5   2  -1    0.45    0.33
  -5  -2  -1    0.23    0.34
   5  -2   1    0.00    0.40
   5   2   1    0.34    0.30
   5   2   1    0.26    0.35
  -5   2  -1   -0.08    0.39
  -5  -2  -1    0.18    0.28
   5  -2   1    1.16    0.35
  -5   2   2   67.75    3.17
   5   2  -2   34.76    0.82
  -5  -2   2   42.20    1.66
  -1  -2  -3  907.86   57.13
   1  -2   3  828.73   52.52
   1   2   3  917.83   59.83
   1   2   3  891.85   57.31
   1  -2   3  948.02   60.01
  -1   2  -3  898.62   58.69
  -1   2  -3  989.91   59.89
  -1  -2  -3  915.57   58.73
  -4   1   4  178.16    6.71
   4   1  -4  169.97    6.55
   4  -1  -4  184.64    7.43
   4   1  -4  172.72    6.42
   4   1  -4  177.54    5.48
   4  -1  -4  175.34    6.10
   4   1  -4  182.73    5.39
  -4   1   4  178.68    7.24
  -3  -2   3  509.78   21.95
   3  -2  -3  453.09   22.29
   3   2  -3  439.72   22.24
   3  -2  -3  468.56   23.48
   3   2  -3  550.60   23.54
  -3  -2   3  477.38   23.82
  -3   2   3  453.14   22.55
  -3   2   3  478.44   23.37
  -8   0   2   26.77    1.12
  -8   0   2   25.99    0.72
  -4   2  -2  108.02    3.89
  -4   2  -2  109.84    3.64
   4   2   2  148.76    7.79
   4  -2   2  105.38    3.39
  -3   0  -4  231.89    9.51
  -3   0  -4  243.75    9.21
  -2   1  -4 1164.83   77.96
  -2   1  -4 1056.22   71.57
   2   1   4 1039.93   75.79
  -2  -1  -4 1057.00   74.95
  -2   1  -4  999.18   71.38
   2   1   4 1086.14   72.85
  -2   1  -4 1114.77   75.22
  -2  -1  -4 1127.94   75.30
   6  -2  -1   23.61    1.41
  -6  -2   1   25.96    1.10
  -6   2   1   25.24    1.48
  -6  -2   1   22.57    0.54
   6   2  -1   22.99    1.06
  -6   2   1   25.74    0.99
   6   2  -1   22.64    0.73
   6  -2  -1   22.38    1.08
  -6   2   0  142.70    4.91
  -6   2   0  163.75    6.34
   6  -2   0  366.83   19.99
  -2  -2  -3  283.44   12.35
  -2   2  -3  284.65   12.10
   2  -2   3  283.79   12.00
  -2  -2  -3  282.80   11.31
   2  -2   3  265.67   11.44
  -2   2  -3  284.33   11.99
   2   2   3  272.45   11.53
   2   2   3  279.27   11.16
  -7   0  -2  897.91   56.17
  -7   0  -2  848.86   54.86
   7   0   2  865.59   52.91
   7   0   2  850.86   53.29
  -8   1   1   50.73    1.62
  -8   1   1   54.49    1.92
   8  -1  -1   48.92    1.63
   8  -1  -1   49.73    1.94
   4  -2  -3  129.70    4.41
   4   2  -3  120.15    3.18
   4  -2  -3  130.94    4.71
   4   2  -3  127.97    5.47
  -4   2   3  133.78    4.76
  -4   2   3  132.08    4.54
  -4  -2   3  130.68    3.41
  -4  -2   3  141.40    5.02
   5  -1   3   71.16    1.96
   5  -1   3  368.88   22.93
  -5   1  -3   79.97    2.70
  -5   1  -3   76.51    1.99
  -5  -1  -3   75.04    1.93
  -8   0  -1    0.29    0.38
   8   0   1    0.46    0.30
   8   0   1    0.47    0.24
  -8   0  -1   -0.14    0.34
  -5   1   4   58.99    2.07
   5   1  -4   56.69    1.38
   5  -1  -4   58.23    2.12
   5   1  -4   58.23    2.52
   5   1  -4   59.28    2.71
  -5   1   4   58.96    1.79
   5  -1  -4   58.91    1.80
   5   1  -4   59.97    1.40
  -6   0   4  181.56    6.90
   6   0  -4  183.35    5.93
   6   0  -4  175.49    7.64
  -6   0   4  184.68    5.96
   8   1   0  220.67    9.36
  -8  -1   0  217.38    8.13
   8  -1   0  202.57    8.75
  -8  -1   0  238.32    8.60
  -8   1   0  227.60    8.41
  -8   1   0  229.59    8.52
   8   1   0  208.77    8.88
   8  -1   0  213.23    9.22
  -7   1   3 1346.92  126.13
   6   2  -2   36.72    0.82
   6   2  -2   39.91    1.70
  -6   2   2   63.35    2.98
  -8   1   2  198.21    7.46
   8  -1  -2  192.03    6.86
   8  -1  -2  187.23    8.17
  -8  -1   2  199.61    5.93
  -8   1   2  201.17    7.44
  -8  -1   2  193.30    5.63
   8   1  -2  186.70    8.26
  -6   0  -3    0.66    0.42
  -6   0  -3   -0.12    0.62
  -3  -1  -4   20.02    0.99
  -3   1  -4   20.46    0.49
  -3  -1  -4   18.84    0.53
  -3   1  -4   21.41    1.28
   3   1   4   20.27    0.66
   3   1   4   21.10    1.49
   0   3   0    0.42    0.33
   0   3   0    0.04    0.44
   0  -3   0   -0.15    0.44
   6   2   1    4.97    0.46
  -6  -2  -1    5.48    0.77
   6  -2   1    4.89    0.56
   6  -2   1    5.51    0.48
  -6   2  -1    5.49    0.57
  -6   2  -1    5.71    0.70
  -6  -2  -1    5.23    0.61
   6   2   1    5.90    0.43
  -1   3   0   11.19    0.78
  -1  -3   0   10.69    0.75
   1  -3   0    9.93    0.93
   1   3   0   10.36    1.17
   1  -3   0   10.53    0.77
   1   3   0   10.12    0.85
  -1  -3   0   10.56    0.83
  -1   3   0   10.51    0.63
  -4   0  -4    8.72    0.71
  -4   0  -4   30.88    3.01
  -3   2  -3  254.91   10.30
   3  -2   3  218.79    8.63
  -3  -2  -3  229.40    9.85
  -3   2  -3  231.64    8.78
  -3  -2  -3  248.05    9.32
   3   2   3  237.91   10.40
   3   2   3  232.15    9.25
   3  -2   3  237.12    8.98
   2   0  -5    0.00    0.26
  -2   0   5   -0.25    0.27
  -2   0   5   -0.43    0.49
   2   0  -5   -0.02    0.25
  -5   2  -2   58.66    2.22
   5  -2   2   58.58    1.86
   5   2   2   82.77    3.79
  -5  -2  -2   68.43    2.53
  -5   2  -2   61.02    2.06
  -8   0   3   -0.54    0.38
   8   0  -3    0.04    0.16
  -8   0   3    0.20    0.25
   1   0  -5   -0.07    0.35
   1   0  -5   -0.17    0.29
  -1   0   5    0.65    0.52
  -1   0   5   -0.16    0.36
   5  -2  -3  286.80   12.06
  -5  -2   3  309.40   13.44
  -5   2   3  287.40   12.32
  -5  -2   3  294.16    9.95
   5   2  -3  329.77   11.06
   5  -2  -3  294.98   12.90
   5   2  -3  283.47   12.66
  -5   2   3  286.77   12.03
   9   0  -1   -0.11    0.34
  -9   0   1    0.40    0.38
  -9   0   1   -0.14    0.34
   9   0  -1    0.20    0.37
   7  -1   2   13.55    0.46
   7   1   2   13.69    0.49
   7   1   2   14.12    0.47
  -7  -1  -2   13.96    0.66
  -7   1  -2   16.27    0.79
  -7  -1  -2   14.17    0.72
  -7   1  -2   15.58    0.65
   7  -1   2   14.21    0.75
   0  -3  -1  210.67    9.23
   0   3   1  193.99    8.18
   0   3   1  214.19    9.32
   0  -3  -1  200.40    7.44
   0  -3   1  211.14    8.15
   0   3  -1  204.90    8.06
   0   3  -1  209.66    7.34
   0  -3   1  192.40    6.98
   3   0  -5   -0.30    0.39
  -3   0   5    0.11    0.29
  -3   0   5   -0.05    0.42
   3   0  -5    0.43    0.48
   1   3  -1  307.70   12.02
   1  -3  -1  311.62   13.92
  -1  -3   1  285.38   11.41
   1  -3  -1  287.86   11.94
   1   3  -1  306.80   13.39
  -1  -3   1  316.04   13.42
  -1   3   1  307.31   14.10
  -1   3   1  295.77   12.42
   0   0   5    0.04    0.57
   0   0   5   -0.04    0.31
   0   0  -5    0.28    0.29
   0   0  -5    0.19    0.34
  -2   3   0   32.47    1.57
   2   3   0   28.50    1.02
   2   3   0   30.78    1.86
   2  -3   0   31.65    1.30
  -2  -3   0   29.20    1.01
   2  -3   0   28.83    1.10
  -2  -3   0   31.19    1.87
  -2   3   0   31.23    1.31
   8  -1   1  637.07   43.29
  -8  -1  -1  979.08   57.26
  -8   1  -1  740.18   45.00
   8   1   1  929.57   57.57
   8  -1   1  637.32   42.02
  -8  -1  -1 1012.07   58.30
   8   1   1  893.99   55.25
  -8   1  -1  749.11   45.05
   6   1  -4  366.40   13.60
   6  -1  -4  334.60   14.39
  -6   1   4  325.35   15.65
   6   1  -4  336.50   15.46
   6  -1  -4  332.59   16.01
  -6   1   4  333.44   14.34
   6   1  -4  325.17   15.18
   6   1  -4  398.59   14.17
  -1  -3  -1   76.95    2.79
  -1   3  -1   74.32    2.38
   1   3   1   73.30    2.69
   1  -3   1   74.65    3.32
   1   3   1   70.18    2.39
   1  -3   1   69.91    2.22
  -1   3  -1   75.37    3.35
  -1  -3  -1   68.49    2.32
   7   2  -1    4.16    0.87
   7   2  -1    3.20    0.21
  -7   2   1    3.59    0.49
  -7  -2   1    3.53    0.55
  -7  -2   1    3.24    0.30
  -7   2   1    3.48    0.73
   7  -2  -1    3.65    0.80
   7  -2  -1    3.43    0.47
   2  -3  -1   13.44    0.80
   2   3  -1   10.53    0.83
   2   3  -1   11.70    1.00
  -2  -3   1    9.71    0.54
  -2  -3   1   14.43    1.08
  -9   0   2  285.59   11.46
   9   0  -2  304.10   12.41
  -9   0   2  371.93   16.67
  -7   0   4  213.27    7.50
   7   0  -4  210.45    8.79
  -7   0   4  214.83    8.62
   7   0  -4  215.89    7.36
   7  -2   0  182.65    8.46
   1  -2  -4   39.84    2.14
  -1  -2   4   38.69    1.16
   1   2  -4   39.31    1.45
  -1  -2   4   42.23    1.97
  -1   2   4   40.42    1.59
  -1   2   4   46.57    1.84
   1   2  -4   41.40    1.19
   4   0  -5    0.06    0.33
  -4   0   5    0.11    0.40
  -4   0   5   -0.33    0.54
   4   0  -5   -0.34    0.36
   2   2  -4    2.24    0.50
   2   2  -4    0.77    0.37
  -1   0  -5    0.47    0.37
  -1   0  -5    0.19    0.15
   1   0   5    0.41    0.38
   1   0   5    0.18    0.15
  -6   1  -3   14.22    0.47
  -6  -1  -3   16.42    0.79
   6  -1   3   79.81    4.18
  -2  -3  -1  143.73    5.33
  -2   3  -1  139.00    5.15
   2   3   1  147.73    5.28
  -2  -3  -1  120.71    4.77
  -2   3  -1  132.22    4.44
   2   3   1  124.93    5.26
   2  -3   1  121.29    4.81
   2  -3   1  135.22    5.81
   0  -2   4    4.06    0.39
   0   2   4    5.31    0.66
   0   2   4    3.45    0.52
   0  -2   4    5.36    0.75
   0   2  -4    4.51    0.60
   0  -2  -4    4.41    0.59
   0   2  -4    4.97    0.68
   3   3   0  121.37    4.54
   3  -3   0  133.85    4.96
  -3  -3   0  126.52    4.11
  -3   3   0  134.94    5.56
  -3  -3   0  137.77    4.99
   3  -3   0  129.99    4.41
   3   3   0  129.20    4.30
  -3   3   0  137.34    5.22
  -4   1  -4  412.27   17.42
  -4  -1  -4  421.12   18.72
  -4   1  -4  415.26   19.34
   4  -1   4  420.43   17.96
  -4  -1  -4  401.49   20.85
   4   1   4  418.97   17.83
   4   1   4  392.00   19.77
   4  -2   3   12.41    0.55
   4  -2   3   14.07    0.72
   4   2   3   12.63    0.81
  -4  -2  -3   11.74    0.74
   4   2   3   12.44    0.76
  -4  -2  -3   12.57    0.82
  -4   2  -3   13.57    0.76
  -4   2  -3   13.17    0.55
   2   1  -5   90.25    3.07
   2  -1  -5   89.76    3.63
   2   1  -5   92.12    2.66
  -2   1   5   88.21    2.95
  -2   1   5   93.82    3.19
   2  -1  -5   90.32    3.00
   2   1  -5   92.56    2.93
   2   1  -5   88.24    2.74
   8   1  -3  254.73   11.10
  -8   1   3  313.65   16.14
   1  -1  -5   21.07    1.17
   1   1  -5   18.89    0.75
   1   1  -5   20.22    0.72
  -1   1   5   20.49    1.41
   1   1  -5   20.43    0.80
   1  -1  -5   20.68    0.99
  -1   1   5   19.62    0.78
   3   3  -1  778.75   46.64
   3  -3  -1  790.47   47.59
  -3  -3   1  844.30   52.68
  -3   3   1  834.24   52.08
  -3   3   1  856.13   51.53
   3   3  -1  767.30   48.79
   3  -3  -1  771.97   50.68
  -3  -2   4  327.60   14.94
   3   2  -4  322.04   12.69
  -3   2   4  311.99   13.90
  -3   2   4  320.40   13.92
  -3  -2   4  309.15   11.87
   3   2  -4  306.00   13.93
   3  -2  -4  318.88   13.58
   3  -2  -4  309.64   14.14
   8   0   2  359.31   19.28
  -8   0  -2  427.48   21.08
  -8   0  -2  505.38   23.65
   8   0   2  381.71   18.38
   7   2  -2  211.56    8.50
  -7  -2   2  205.26    6.02
  -7   2   2  296.05   15.53
   7   2  -2  197.69    8.10
  -9  -1   1  259.73    9.73
   9  -1  -1  310.67   13.53
  -9   1   1  324.05   13.46
  -9  -1   1  306.95   11.82
   9   1  -1  236.64   10.93
   9   1  -1  240.68   11.03
  -9   1   1  330.52   13.60
   9  -1  -1  312.03   13.08
   6   2  -3  234.35    9.89
   6  -2  -3  237.02   10.07
   6   2  -3  241.46   10.12
  -6   2   3  240.58    9.85
  -6   2   3  249.90    9.67
   6  -2  -3  243.72    9.43
   3   1  -5   99.17    3.33
   3   1  -5   91.98    3.27
  -3   1   5   99.32    3.38
   3   1  -5   98.20    3.05
   3  -1  -5   97.49    3.31
   3  -1  -5   93.38    3.33
   3   1  -5   94.65    2.90
  -3   1   5   94.99    3.82
   0  -1  -5  134.80    4.41
   0  -1  -5  134.86    4.95
   0   1  -5  131.00    4.80
   0   1  -5  145.83    5.26
   0   1  -5  135.79    4.78
   0   1   5  142.85    5.95
  -1  -2  -4  197.46    7.57
   1  -2   4  195.68    7.98
  -1   2  -4  194.47    6.90
   1   2   4  189.57    7.29
   1  -2   4  179.28    7.11
   1   2   4  187.81    7.35
  -1   2  -4  183.71    7.41
  -1  -2  -4  168.83    7.05
  -5   0  -4 1205.57   94.27
   1   3  -2  221.34    7.73
  -1  -3   2  203.45    7.83
  -1  -3   2  215.72    9.48
   1  -3  -2  207.92    8.02
   1   3  -2  204.72    8.29
   1  -3  -2  215.37    8.82
  -1   3   2  210.70    9.15
  -1   3   2  212.92    8.42
   0   3   2   70.45    2.56
   0   3  -2   74.93    2.68
   0  -3  -2   75.24    2.75
   0   3   2   73.54    2.53
   0   3  -2   73.56    2.63
   0  -3   2   74.28    3.27
   0  -3   2   69.37    2.20
   0  -3  -2   72.05    2.43
  -9  -1   0   73.42    2.37
   9  -1   0   68.59    2.96
   9   1   0   66.69    2.76
  -9   1   0   75.42    2.43
   9  -1   0   66.86    2.72
   9   1   0   68.63    2.86
  -9   1   0   75.01    2.37
  -9  -1   0   74.15    2.17
  -5   0   5    0.17    0.56
  -5   0   5    0.32    0.36
   5   0  -5    0.14    0.35
   5   0  -5   -0.39    0.32
   9   0   1    0.16    0.36
  -9   0  -1    0.15    0.31
   9   0   1    0.10    0.47
  -9   0  -1   -0.15    0.22
   6   2   2   28.13    1.07
  -6   2  -2   23.36    0.87
   6  -2   2   22.62    0.89
  -6   2  -2   22.77    1.11
   6   2   2   70.86    3.38
   3   3   1  257.95   11.85
   3  -3   1  295.16   13.63
  -3  -3  -1  273.44   11.90
   3   3   1  304.97   13.07
   3  -3   1  270.90   11.23
  -3  -3  -1  315.01   14.34
  -3   3  -1  295.81   13.63
  -3   3  -1  293.62   11.74
  -2   0  -5    0.12    0.18
  -2   0  -5    0.02    0.10
  -2   0  -5    0.12    0.60
  -2   0  -5    0.19    0.35
   7  -2   1   66.84    2.35
  -7   2  -1   71.60    2.25
  -7  -2  -1   72.65    2.35
   7  -2   1   65.44    2.45
   7   2   1   66.09    2.27
  -7   2  -1   75.12    3.02
  -7  -2  -1   66.52    2.06
   7   2   1   67.25    2.24
   2   3  -2 1149.42   75.76
   2  -3  -2 1084.33   73.81
   2  -3  -2 1042.03   75.75
   2   3  -2 1043.24   73.92
  -2  -3   2 1136.09   77.95
  -2  -3   2 1096.28   72.12
  -2   3   2  981.21   69.67
  -2   3   2 1083.62   74.65
  -7   0  -3    0.03    0.39
  -7   0  -3    0.04    0.41
   7   0   3    0.07    0.09
   7   0   3    0.18    0.07
   9   1  -2  111.60    4.97
   9   1  -2  112.87    4.29
   9  -1  -2  108.93    4.83
  -9   1   2  118.15    3.75
   9  -1  -2  116.67    4.24
  -9  -1   2  112.68    3.05
  -9  -1   2  117.83    3.21
  -9   1   2  118.92    4.17
   4   2  -4   89.33    3.41
   4  -2  -4  102.69    4.15
  -4   2   4   97.20    3.55
   4   2  -4   89.08    2.45
  -4   2   4  112.69    4.64
   4   2  -4   87.34    3.25
   1  -3   2  114.47    4.63
   1   3   2  106.01    3.71
   1   3   2  109.13    3.90
  -1  -3  -2  109.06    3.83
  -1   3  -2  111.98    4.60
  -1   3  -2  104.42    3.96
  -1  -3  -2  104.53    4.17
   1  -3   2  103.78    3.46
   7  -1  -4   89.92    3.30
   7   1  -4   92.02    3.39
   7   1  -4   90.97    3.42
  -7   1   4   96.41    2.95
  -7   1   4   90.35    3.29
   7   1  -4   88.00    1.90
   7   1  -4   97.18    2.05
   7  -1  -4   90.70    2.84
  -4   1   5   49.25    1.84
   4  -1  -5   52.32    2.12
   4  -1  -5   48.89    2.34
   4   1  -5   54.68    1.40
   4   1  -5   48.91    1.89
   4   1  -5   51.46    1.85
   4   1  -5   51.74    1.40
  -4   1   5   52.28    1.80
   4  -3   0   77.81    2.92
   4   3   0   74.93    3.42
   4  -3   0   77.60    3.26
  -4  -3   0   77.56    2.33
  -4   3   0   82.59    2.77
   4   3   0   76.33    2.40
  -4  -3   0   80.60    2.95
  -4   3   0   78.17    2.82
   1   1   5   85.32    2.86
  -1   1  -5   87.31    2.97
  -1   1  -5   94.99    3.02
  -1  -1  -5   81.66    2.55
  -1   1  -5   85.55    3.05
  -1  -1  -5   88.46    3.29
   1   1   5   92.04    4.13
   4  -3  -1   12.78    0.85
   4   3  -1   12.47    0.51
  -4   3   1   14.71    1.01
  -4  -3   1   11.85    0.50
  -4  -3   1   69.69    4.89
   4   3  -1   12.56    0.93
  -4   3   1   13.64    0.87
   4  -3  -1   13.59    0.98
   9   0  -3    0.22    0.42
   9   0  -3    0.13    0.28
  -9   0   3   -0.43    0.67
  -9   0   3    0.23    0.17
   2  -2   4  148.57    5.53
   2   2   4  152.84    5.82
   2  -2   4  161.22    6.39
   2   2   4  176.88    7.84
  -2  -2  -4  186.38    6.93
  -2   2  -4  160.87    6.40
  -2  -2  -4  152.22    6.18
  -2   2  -4  166.58    5.91
   3   3  -2  157.74    6.20
   3   3  -2  162.26    5.49
  -3  -3   2  166.50    6.19
  -3   3   2  168.00    7.21
  -3   3   2  158.29    6.60
  -3  -3   2  153.32    4.90
   3  -3  -2  155.79    5.71
   3  -3  -2  156.39    6.28
  -8  -1  -2    2.26    0.40
   8   1   2    1.76    0.25
  -8   1  -2    1.40    0.76
   8  -1   2    1.83    0.45
   8  -1   2    1.79    0.25
  -8   1  -2    2.07    0.37
   8   1   2    1.39    0.25
  -8  -1  -2    1.08    0.64
  -8   0   4  240.54    8.42
  -8   0   4  245.21   11.08
   8   0  -4  242.64    8.53
   8   0  -4  226.47   10.12
   2  -3   2    2.38    0.69
  -2  -3  -2    1.64    0.50
   2   3   2    2.70    0.52
  -2  -3  -2    2.79    0.72
   2  -3   2    2.56    0.77
  -2   3  -2    1.76    0.44
   2   3   2    1.68    0.75
  -2   3  -2    2.52    0.49
   8  -2  -1   35.41    1.39
  -8   2   1   37.90    1.37
  -8  -2   1   40.55    1.07
   8  -2  -1   34.71    1.50
   8   2  -1   35.63    1.50
  -8  -2   1   36.18    0.88
  -8   2   1   37.25    1.43
   8   2  -1   36.42    1.46
   5   2   3   17.86    0.67
  -5   2  -3   22.13    0.99
  -5  -2  -3   17.07    0.84
  -5   2  -3   18.93    0.66
  -5  -2  -3   18.21    0.69
   5  -2   3   17.16    0.90
   5   2   3   17.00    0.90
   5  -2   3   17.01    0.88
 -10   0   1    0.63    0.41
  10   0  -1    0.33    0.38
 -10   0   1    0.12    0.37
  10   0  -1    0.95    0.40
  -5   1  -4  124.51    3.35
   5   1   4  123.48    4.78
  -5  -1  -4  123.67    4.60
  -5   1  -4  131.53    4.60
   5  -1   4  117.38    3.24
   5  -1   4  117.46    4.36
   5   1   4  121.39    3.31
  -5  -1  -4  122.57    3.62
   6   0  -5    0.29    0.20
   6   0  -5   -0.10    0.41
  -6   0   5    0.40    0.35
  -6   0   5   -0.36    0.64
   5   2  -4   25.05    1.20
   5  -2  -4   25.92    1.49
   5   2  -4   23.72    0.61
  -5   2   4   25.51    1.10
   5  -2  -4   25.03    1.75
   5   2  -4   25.84    0.60
   5   2  -4   26.16    1.16
  -5   2   4   26.12    1.22
  -4   3  -1   61.58    2.67
  -4  -3  -1   57.65    2.26
  -4   3  -1   62.12    2.25
   4  -3   1   58.81    2.10
   4  -3   1   63.00    2.93
   4   3   1   58.46    2.01
   4   3   1   61.00    2.30
  -4  -3  -1   62.81    2.35
   8  -2   0    3.24    0.71
  -8  -2   0    2.99    0.28
   5   1  -5   32.59    1.80
   5   1  -5   28.99    0.76
   5  -1  -5   31.45    1.09
   5   1  -5   32.19    0.80
  -5   1   5   30.02    1.26
  -5   1   5   31.91    1.14
   5   1  -5   28.48    1.35
   5  -1  -5   29.55    1.34
  -9  -1  -1    7.76    0.52
   9   1   1    8.85    0.53
  -9  -1  -1    7.95    0.56
   9   1   1    8.23    0.54
  -3   0  -5    0.42    0.37
  -3   0  -5    0.23    0.39
  -3   0  -5   -0.02    0.08
  -3   0  -5    0.13    0.07
   7  -2  -3   71.95    2.82
   7   2  -3   74.94    2.76
  -7   2   3   76.36    2.54
  -7   2   3   76.83    2.77
   7  -2  -3   73.14    2.47
   7   2  -3   72.61    3.43
  -2   1  -5  139.72    5.48
  -2  -1  -5  149.86    5.84
  -2  -1  -5  140.88    4.76
  -2   1  -5  142.97    4.84
   2   1   5  149.79    6.87
   2   1   5  140.94    4.74
  -2   1  -5  156.69    6.17
  -7   1  -3    1.00    0.24
  -7   1  -3    1.80    0.49
   7   1   3    2.86    0.43
   7  -1   3    1.20    0.24
   4   3  -2   67.36    1.80
  -4  -3   2   62.39    1.94
  -4  -3   2   68.68    2.60
   4  -3  -2   66.73    2.34
   4  -3  -2   64.43    2.63
   4   3  -2   63.23    2.46
  -4   3   2   67.88    3.22
  -4   3   2   65.92    2.97
  10   0  -2  489.54   24.13
 -10   0   2  535.98   28.24
 -10   0   2  512.45   24.50
  10   0  -2  467.19   26.81
  -8   2   2   44.45    2.87
   8   2  -2   28.38    1.39
   8   2  -2   28.17    1.31
   5  -3   0   18.91    1.39
  -5   3   0   19.63    1.01
  -5   3   0   19.19    0.93
   5   3   0   17.93    1.40
  -5  -3   0   18.17    0.67
   5   3   0   18.46    0.72
   5  -3   0   18.03    1.00
  -5  -3   0   20.55    1.50
   5  -3  -1   32.12    1.36
   5   3  -1   31.22    1.21
   5  -3  -1   33.37    2.22
   5   3  -1   31.57    1.45
  -5   3   1   34.04    1.56
  -5   3   1   35.89    1.91
   9   1  -3    0.72    0.52
  -9   1   3    2.09    0.72
   9   1  -3    1.12    0.54
   3   2   4    2.03    0.36
  -3   2  -4    1.90    0.33
  -3   2  -4    0.53    0.44
  -3  -2  -4    2.41    0.38
   3  -2   4    2.13    0.53
   3  -2   4    1.08    0.42
   3   2   4   11.92    1.44
  -3  -3  -2  334.82   15.76
  -3   3  -2  323.37   14.29
  -3  -3  -2  301.20   13.89
  -3   3  -2  324.78   13.74
   3  -3   2  333.25   15.59
   3   3   2  310.38   14.07
   3  -3   2  308.59   13.43
   3   3   2  310.66   14.04
  -6   0  -4  457.28   22.77
  -6   0  -4  434.35   22.17
  -8   1   4  103.90    3.28
   8   1  -4  105.90    4.07
   8  -1  -4   97.94    3.80
  -8   1   4  106.36    4.62
   8   1  -4   99.93    3.90
   8  -1  -4  103.76    3.69
   1   3  -3   21.86    0.82
   1   3  -3   24.34    1.38
  -1  -3   3   27.85    2.10
  -1   3   3   35.53    2.16
   7  -2   2   26.45    0.96
  -7   2  -2   27.62    1.23
   7   2   2   42.45    2.31
  -7   2  -2   26.59    0.91
   0  -3   3    8.62    1.19
   0   3  -3    7.67    0.73
   0   3   3   38.27    2.18
   0   3  -3    7.42    0.53
   9   0   2  222.72    9.18
  -9   0  -2  274.73   11.63
  -9   0  -2  327.56   13.52
   9   0   2  198.04   10.15
   2   3  -3  122.69    4.90
   2   3  -3  122.02    4.22
  -2   3   3  170.02    8.29
  -2  -3   3  126.14    5.10
  10  -1  -1  273.63   12.10
 -10   1   1  298.27   12.79
  10  -1  -1  266.78   12.45
 -10  -1   1  306.35   12.26
   6   1  -5   20.58    1.12
   6   1  -5   19.41    0.62
   6  -1  -5   19.58    1.07
  -6   1   5   20.02    0.82
  -6   1   5   18.55    1.45
   6   1  -5   21.03    0.63
   6  -1  -5   20.04    0.81
   6   1  -5   19.03    1.11
  -8  -2  -1  159.29    5.69
   8  -2   1  137.36    5.50
   8   2   1  137.42    5.11
   8  -2   1  136.54    5.70
  -8   2  -1  151.83    5.30
   8   2   1  140.38    5.72
  -8   2  -1  158.45    6.36
  -8  -2  -1  138.13    4.99
   6  -2  -4    5.70    0.74
   6   2  -4    5.02    1.10
   6   2  -4    5.09    1.05
  -6   2   4    5.00    0.58
   6  -2  -4    6.44    0.59
  -6   2   4    5.93    0.72
  -3   1  -5  216.44    7.60
  -3   1  -5  203.73    8.70
   3   1   5  197.72    6.99
   3   1   5  211.20    9.04
  -3  -1  -5  207.28    9.51
  -3   1  -5  221.97    8.74
  -3  -1  -5  196.84    7.19
  -3   1  -5  219.40    7.72
   7   0  -5   -0.25    0.42
   7   0  -5    0.18    0.19
  -7   0   5    0.10    0.42
  -7   0   5    0.12    0.19
   5  -3   1    3.94    0.57
  -5  -3  -1    3.23    0.64
   5   3   1    3.12    0.55
  -5  -3  -1    3.57    0.91
  -5   3  -1    3.89    0.57
   5   3   1    3.09    0.68
   5  -3   1    4.87    0.91
  -5   3  -1    3.84    0.57
   8   0   3    0.03    0.13
  -8   0  -3    0.05    0.39
   8   0   3   -0.15    0.15
  -8   0  -3    0.11    0.42
   5  -3  -2  101.26    4.03
   5  -3  -2  101.38    3.61
   5   3  -2   98.74    3.89
  -5   3   2  107.82    3.79
  -5  -3   2   97.92    2.72
  -5   3   2  102.95    4.52
  -5  -3   2  113.05    4.21
   5   3  -2  101.52    2.90
   1  -3   3  243.65   11.26
   1   3   3  337.78   18.98
  -1   3  -3  246.40   10.33
  -1   3  -3  247.08   11.42
   3   3  -3   52.66    1.77
  -3  -3   3   54.66    2.25
  -3   3   3  122.00    5.85
   3   3  -3   49.03    2.08
  -4   0  -5   -0.49    0.70
  -4   0  -5   -0.02    0.72
  10   1   0  119.08    4.91
  10  -1   0  108.28    4.05
 -10   1   0  125.66    4.28
 -10  -1   0  122.46    3.90
  10  -1   0  107.36    3.96
 -10   1   0  126.70    4.31
 -10  -1   0  129.98    4.04
  10   1   0  108.82    3.98
 -10   1   2    2.84    0.61
 -10  -1   2    3.00    0.30
  10   1  -2    4.38    0.93
  10  -1  -2    3.30    0.39
 -10   1   2    3.30    0.54
  10   1  -2    2.92    0.58
  10  -1  -2    2.88    0.88
 -10  -1   2    2.89    0.27
  10   0   1   -0.03    0.31
  10   0   1   -0.27    0.25
 -10   0  -1    0.10    0.25
 -10   0  -1    0.61    0.56
  -6  -2  -3  223.25    8.67
   6   2   3  211.28    8.15
   6   2   3  204.95    9.00
   6  -2   3  216.63    8.64
   6  -2   3  209.71    8.85
  -6   2  -3  228.08    8.48
  -6   2  -3  235.51    9.38
  -6  -2  -3  214.42    8.87
   9   0  -4    4.64    0.70
  -9   0   4    4.46    0.69
   9   0  -4    3.64    0.39
  -4  -3  -2  256.71   11.27
   4   3   2  256.62   11.98
  -4   3  -2  252.53   10.73
  -4   3  -2  270.55   11.76
  -4  -3  -2  277.13   11.58
   4  -3   2  252.41   10.66
   4   3   2  254.98   10.87
   4  -3   2  261.64   11.96
  10   0  -3    0.06    0.18
 -10   0   3    0.36    0.43
 -10   0   3   -0.02    0.18
  10   0  -3   -0.05    0.44
   6   1   4   66.71    1.60
   6   1   4   73.83    1.71
   6  -1   4   64.44    2.42
  -6   1  -4   68.17    1.55
  -6  -1  -4   66.40    2.52
  -6   1  -4   76.94    2.70
   6  -1   4   61.96    1.42
  -4   2  -4    0.90    0.43
  -4  -2  -4    0.83    0.46
  -4   2  -4    0.73    0.44
   4   2   4   20.59    2.23
   4  -2   4    0.59    0.44
   4   2   4    0.92    0.28
  -6  -3   1  126.96    5.53
   6   3  -1  154.10   10.34
  -6  -3   1   88.22    3.00
  -6   3   1  110.81    5.10
   6   3  -1   86.14    2.81
  -6   3   1  120.99    4.17
   6  -3  -1   97.82    4.26
   6  -3  -1  103.84    3.77
   2  -2  -5   41.39    1.63
   2   2  -5   39.85    1.58
   2  -2  -5   43.21    2.21
  -2   2   5   45.10    1.74
  -2   2   5   41.34    1.52
   2   2  -5   44.76    1.54
   2   2  -5   42.37    1.88
   2   2  -5   42.26    1.97
  -8   2   3  251.83   10.90
   8   2  -3  255.43   10.89
   8   2  -3  240.45   10.58
   8  -2  -3  250.64   10.82
  -8   2   3  252.61   11.68
   8  -2  -3  248.87   12.04
   1  -2  -5   78.13    2.78
  -1   2   5   77.21    2.87
   1   2  -5   74.50    2.98
   1   2  -5   75.33    2.48
   1   2  -5   81.00    2.41
   1   2  -5   73.27    2.38
  -1   2   5   71.79    2.49
   1  -2  -5   74.18    2.57
   2   0  -6  218.73    8.89
  -2   0   6  211.17    8.38
  -2   0   6  215.68    9.29
   2   0  -6  214.93    8.50
  -6  -3   0   51.78    2.59
   6   3   0   46.10    1.51
  -6   3   0   51.64    1.90
   6  -3   0   47.97    1.98
   6   3   0   48.26    1.95
   6  -3   0   48.57    1.89
  -6   3   0   52.69    2.58
  -6  -3   0   49.70    1.47
  -9  -2   1  222.29    7.88
   9   2  -1  231.84   10.90
   9   2  -1  231.09    9.88
  -9   2   1  240.52   10.00
   9  -2  -1  237.35    9.69
  -9  -2   1  228.27    8.28
  -9   2   1  241.78    9.62
   9  -2  -1  225.69    9.88
  -1   0   6  376.95   17.80
   1   0  -6  386.27   19.10
   1   0  -6  369.04   17.12
  -1   0   6  388.39   20.70
  -2   3  -3    1.60    0.46
   2  -3   3    0.06    0.72
   2   3   3   15.90    1.72
  -2   3  -3    0.61    0.40
  -3   0   6  192.39    7.65
   3   0  -6  192.29    7.94
  -3   0   6  199.65    7.87
   3   0  -6  192.36    8.04
   9   1   2  365.52   17.36
   9  -1   2  386.41   20.14
  -9  -1  -2  409.57   19.45
  -9  -1  -2  390.65   18.92
   9  -1   2  367.29   17.72
  -9   1  -2  437.94   20.75
   9   1   2  392.79   19.14
  -9   1  -2  413.91   18.71
  -4   3   3   89.47    4.27
   4   3  -3   63.71    2.70
   4   3  -3   63.97    1.78
  -4  -3   3   73.03    3.02
   3   2  -5  179.14    5.86
   3   2  -5  173.65    7.61
   3  -2  -5  173.77    6.71
   3   2  -5  165.58    6.49
  -3   2   5  164.11    7.16
   3   2  -5  161.77    5.68
   3  -2  -5  175.52    7.35
  -3   2   5  176.59    6.93
   0   2   5    3.02    0.60
   0  -2  -5    3.16    0.69
   0   2  -5    3.22    0.41
   0   2  -5    3.36    0.40
   0  -2   5    2.79    0.39
   0   2   5    3.46    0.62
   0  -2   5    3.23    0.44
   0  -2  -5    3.45    0.58
   9  -2   0   19.28    1.88
   0   0   6  230.20    9.92
   0   0  -6  222.76    8.33
   0   0  -6  227.63    9.59
   0   0   6  221.43    8.89
   7  -1  -5  205.34    9.39
   7   1  -5  212.10    9.02
  -7   1   5  204.11    7.72
   7   1  -5  188.85    6.39
   7   1  -5  197.70    8.60
   7   1  -5  208.48    6.63
   7  -1  -5  205.30    7.72
  -7   1   5  198.20    8.44
  -8   1  -3   37.39    0.92
   8  -1   3   32.84    0.90
   8   1   3   35.37    1.12
  -8   1  -3   39.75    1.65
   8   1   3   39.40    1.42
   4   0  -6  314.43   14.06
   4   0  -6  327.06   14.84
  -4   0   6  322.85   14.53
  -4   0   6  317.38   15.67
  -9   2   2  131.33    6.50
  -9  -2   2   81.60    1.93
   9   2  -2   90.68    3.45
   7   2  -4  300.49   13.82
  -7   2   4  305.09   14.18
   7  -2  -4  298.53   13.04
   7  -2  -4  298.07   15.90
   7   2  -4  285.30   13.17
  -7   2   4  301.96   13.24
  -4   1  -5   71.61    1.82
  -4  -1  -5   71.05    2.75
  -4   1  -5   77.25    2.71
   4   1   5   67.55    1.81
  -4   1  -5   68.35    2.76
  -4   1  -5   69.41    1.68
   4   1   5   71.90    2.92
  11   0  -1    0.78    0.39
 -11   0   1    0.31    0.27
  11   0  -1    0.05    0.27
 -11   0   1    0.38    0.61
   4   2  -5  343.58   17.35
   4   2  -5  324.06   14.11
   4  -2  -5  351.10   15.86
   4   2  -5  350.25   14.35
  -4   2   5  343.68   15.98
  -4   2   5  333.69   15.86
   4   2  -5  327.67   16.61
   4  -2  -5  345.54   16.13
   6   3  -2   10.29    0.50
  -6   3   2   11.62    0.79
   6  -3  -2   11.12    0.78
   6   3  -2    9.67    1.31
  -6   3   2   11.03    1.25
   6  -3  -2   10.14    0.92
  -6  -3   2   12.38    0.87
  -6  -3   2   10.27    0.34
  -7   0  -4  214.67   13.89
  -7   0  -4  222.67    9.33
 -10   1  -1  171.16    6.77
 -10  -1  -1  206.85    8.27
 -10  -1  -1  213.41    7.70
  10  -1   1  161.79    7.05
  10   1   1  210.03    7.98
  10   1   1  188.54    7.35
  -1  -2  -5  129.36    4.76
  -1  -2  -5  137.19    6.13
   1  -2   5  132.61    5.38
   1  -2   5  129.00    4.71
  -1   2  -5  145.37    5.10
  -1   2  -5  134.60    4.74
   1   2   5  131.89    4.75
   1   2   5  143.19    5.60
  -9   1   4   -0.14    0.27
   9  -1  -4    0.12    0.48
  -9   1   4    0.73    0.48
   9  -1  -4    0.36    0.44
   9   1  -4    0.19    0.52
   9   1  -4    0.22    0.52
  10   1  -3   77.71    3.13
 -10  -1   3   82.85    1.78
 -10   1   3   82.84    3.79
   6  -3   1   36.93    2.13
   6   3   1   38.58    1.45
  -6  -3  -1   35.59    1.67
  -6   3  -1   39.68    1.57
   6  -3   1   36.78    1.65
  -6  -3  -1   41.78    1.71
  -6   3  -1   38.78    1.65
   8   0  -5   -0.01    0.29
  -8   0   5    0.08    0.19
  -8   0   5    0.03    0.46
   8   0  -5    0.43    0.47
  -3   3  -3   34.25    1.88
  -3   3  -3   33.72    1.36
   3   3   3   73.49    3.54
   3  -3   3   35.59    1.41
  -1   0  -6   30.53    1.27
  -1   0  -6   28.72    1.34
  -1   0  -6   28.88    1.04
  -1   0  -6   27.78    1.07
  11   0  -2  532.78   31.73
 -11   0   2  559.84   29.74
  11   0  -2  517.49   27.56
 -11   0   2  561.17   30.74
   5  -3   2    6.62    0.68
  -5  -3  -2    5.86    0.96
   5  -3   2    6.15    0.59
   5   3   2    6.21    0.59
   5   3   2    6.34    0.95
  -5   3  -2    6.74    0.91
  -5  -3  -2    6.23    0.56
  -5   3  -2    6.60    0.66
   2   1  -6   90.04    3.42
   2   1  -6   93.27    3.23
  -2   1   6   88.62    3.37
   2   1  -6   90.76    3.47
   2  -1  -6   89.83    3.54
   2   1  -6   94.91    3.03
   2  -1  -6   90.37    3.29
  -2   1   6   86.72    3.01
  -5   0  -5    0.63    0.45
  -5   0  -5   -0.32    0.46
   8   2   2   64.72    4.00
  -8   2  -2   33.08    1.50
  -8   2  -2   37.47    1.57
   8  -2   2   31.55    1.21
   5   3  -3  130.26    3.84
   5   3  -3  125.63    5.20
  -5  -3   3  133.57    5.43
  -5   3   3  182.92    9.08
   1   1  -6    3.15    0.39
   1  -1  -6    2.63    0.51
   1   1  -6    2.35    0.39
   1  -1  -6    2.63    0.59
   1   1  -6    2.51    0.35
  -1   1   6    2.07    0.35
   1   1  -6    2.74    0.54
  -1   1   6    2.60    0.53
   3   1  -6   44.35    1.42
   3  -1  -6   45.61    1.67
   3   1  -6   45.26    1.98
   3   1  -6   44.03    1.57
  -3   1   6   46.35    1.76
  -3   1   6   43.26    1.62
   3   1  -6   48.05    1.72
   3  -1  -6   45.24    2.10
   5   0  -6   36.29    1.20
  -5   0   6   35.98    1.59
   5   0  -6   36.97    1.58
  -5   2  -4   91.93    2.79
   5   2   4  123.56    7.89
  -5  -2  -4   86.59    2.91
  -5  -2  -4   81.30    3.20
  -5   2  -4   94.07    3.41
   5  -2   4   88.00    3.04
   5   2   4   87.14    2.82
   5  -2  -5  239.58   10.46
   5   2  -5  232.01    8.57
  -5   2   5  243.61   10.22
  -5   2   5  234.17   10.26
   5   2  -5  239.91   10.30
   5   2  -5  232.07   10.16
   5   2  -5  228.60    8.28
   5  -2  -5  244.93   10.10
   9   2   1    3.07    0.43
  -9   2  -1    3.25    0.42
   9  -2   1    2.90    0.57
  -9  -2  -1    3.20    0.60
   9  -2   1    2.86    0.43
  -9  -2  -1    2.97    0.37
  -9   2  -1    3.35    0.90
   9   2   1    2.69    0.44
   0  -1  -6   71.38    2.71
   0   1  -6   86.56    2.63
   0   1  -6   87.85    3.04
   0   1  -6   83.28    3.41
   0   1   6   80.29    2.61
   0   1  -6   90.06    3.44
   0   1   6   86.48    3.31
   0  -1  -6   82.04    3.10
   7  -3  -1  156.16    8.13
   7   3  -1  173.48    7.42
  -7  -3   1  171.83    6.17
  -7  -3   1  188.42    7.67
   7   3  -1  165.24    6.51
   7  -3  -1  188.49    7.41
  -7   3   1  187.62    8.60
  -7   3   1  205.71    7.84
  -2   2  -5  384.94   18.42
  -2  -2  -5  379.56   19.04
   2  -2   5  400.45   19.41
  -2  -2  -5  405.46   21.39
   2   2   5  404.10   20.42
   2   2   5  367.82   17.58
   2  -2   5  384.55   19.88
  -2   2  -5  424.15   20.24
  -7  -2  -3   41.40    1.63
   7   2   3   40.56    2.31
  -7  -2  -3   44.96    1.45
   7   2   3   41.33    1.36
   7  -2   3   40.32    1.59
  -7   2  -3   46.43    2.51
   7  -2   3   41.76    1.78
  -7   2  -3   43.18    1.59
   4   1  -6    3.26    0.48
   4   1  -6    3.67    0.79
  -4   1   6    2.83    0.48
   4  -1  -6    2.92    0.49
   4   1  -6    2.90    0.48
   4  -1  -6    3.14    0.47
   4   1  -6    3.40    0.32
  -4   1   6    3.21    0.48
  -7  -3   0  134.68    5.23
   7  -3   0  122.62    5.78
  -7  -3   0  121.85    3.92
  -7   3   0  125.00    4.75
  -7   3   0  129.59    4.73
   7   3   0  116.55    4.07
   7  -3   0  122.61    4.72
   7   3   0  113.83    4.57
 -10   0  -2  639.10   37.59
  10   0   2  548.36   33.94
  10   0   2  553.56   32.28
 -10   0  -2  681.66   38.70
  11  -1  -1    0.48    0.47
  11  -1  -1    0.08    0.39
  11   1  -1    1.98    0.54
  11   1  -1  290.68   18.07
 -11   1   1    1.35    0.71
 -11   1   1    0.21    0.36
  -1  -3   4  525.85   28.60
   1   3  -4  600.68   31.24
   1   3  -4  560.27   31.81
   1  -3  -4  539.09   33.21
  -1  -3   4  573.80   33.25
  -1   3   4  585.06   33.52
  -1   3   4  568.33   31.93
   1  -3  -4  579.45   31.92
   7   1   4   16.08    0.41
   7   1   4   16.66    0.41
  -7  -1  -4   18.45    1.38
  -7   1  -4   19.53    1.06
  -7  -1  -4   17.28    0.99
  -7   1  -4   16.49    0.35
   7  -1   4   16.41    0.97
 -10   0   4  340.62   16.45
  10   0  -4  307.47   15.98
  10   0  -4  333.37   13.86
 -10   0   4  328.02   14.06
   2   3  -4   22.38    0.78
  -2   3   4   21.74    1.23
  -2   3   4   21.36    1.12
   2   3  -4   20.65    1.12
   2  -3  -4   19.72    1.78
   2  -3  -4   21.40    1.16
  -2  -3   4   22.44    1.24
  -2  -3   4   20.19    0.75
  -9   0  -3    0.26    0.48
  -9   0  -3    0.93    0.71
   9   0   3    0.21    0.19
  -2   0  -6  446.77   24.39
  -2   0  -6  468.73   23.11
  -2   0  -6  445.89   21.87
  -2   0  -6  501.68   26.40
  -9   2   3  173.40    6.41
   9   2  -3  161.74    6.78
   9  -2  -3  164.00    7.06
   9   2  -3  169.90    7.91
   9  -2  -3  163.39    6.25
  -9   2   3  172.10    6.90
   0   3  -4  555.60   32.94
   0  -3  -4  560.19   33.13
   0   3   4  564.06   32.49
   0  -3  -4  570.80   31.66
   0   3  -4  604.52   32.03
   0   3   4  587.27   33.13
   0  -3   4  530.79   29.24
   8   1  -5  262.81    8.76
   8  -1  -5  238.90   10.77
   8   1  -5  241.94   10.89
   8   1  -5  237.43    7.92
  -8   1   5  249.28    9.95
   8   1  -5  239.84   11.02
   8  -1  -5  240.88   10.46
  -8   1   5  243.82   10.83
  -4   3  -3   48.23    1.87
   4   3   3   65.30    3.33
   4  -3   3   47.12    1.89
  -4   3  -3   48.14    1.87
  -1   1  -6   24.52    1.09
  -1   1  -6   25.56    1.10
  -1   1  -6   24.25    0.98
  -1  -1  -6   21.24    0.78
  -1   1  -6   24.86    0.77
   1   1   6   24.44    1.82
   1   1   6   23.79    0.76
  -1  -1  -6   25.08    1.23
 -11   1   2   87.43    2.83
 -11  -1   2   82.72    2.28
 -11  -1   2   82.90    2.45
 -11   1   2   86.57    3.88
  11  -1  -2   86.57    2.88
  11   1  -2   81.82    3.97
  11  -1  -2   78.19    3.96
  11   1  -2   82.29    4.06
   6   0  -6   46.04    1.99
   6   0  -6   45.79    1.45
  -6   0   6   46.37    1.83
   3   3  -4   76.60    2.99
  -3  -3   4   76.95    3.05
   3  -3  -4   76.44    3.87
  -3   3   4   73.71    3.59
  -3   3   4   81.52    3.09
  -3  -3   4   75.21    2.45
   3  -3  -4   76.98    2.95
   3   3  -4   81.49    2.57
   5   1   5  177.40    7.43
   5   1   5  143.41    4.53
  -5   1  -5  171.22    7.23
  -5  -1  -5  154.53    4.73
  -5  -1  -5  186.84    7.68
  -5   1  -5  189.17    7.23
   8   2  -4  138.57    5.71
   8  -2  -4  143.89    6.08
  -8   2   4  150.21    7.31
   8  -2  -4  146.11    6.20
   8   2  -4  131.90    5.71
  -7  -3   2  137.11    5.40
   7   3  -2  124.17    5.06
  -7  -3   2  118.97    3.48
  -7   3   2  133.60    5.69
   7  -3  -2  115.34    4.92
  -7   3   2  127.73    6.02
   7  -3  -2  129.20    4.79
   7   3  -2  115.69    3.62
  11   0  -3   -0.36    0.79
  11   0  -3    0.11    0.34
 -11   0   3    0.39    0.48
 -11   0   3    0.22    0.20
 -11   1   0   18.41    0.90
 -11  -1   0   17.13    0.72
 -11   1   0   18.20    1.24
  11  -1   0   15.81    0.86
  11   1   0   16.46    1.21
  11  -1   0   15.34    0.83
  11   1   0   16.46    1.20
 -11  -1   0   19.12    0.99
   6   3  -3    6.93    1.38
  -6  -3   3    7.88    0.90
  -6   3   3   20.47    1.99
   6   3  -3    7.53    0.27
  -5   1   6   55.80    2.47
   5   1  -6   55.93    2.21
   5  -1  -6   56.54    1.98
   5   1  -6   54.87    1.84
   5   1  -6   55.51    2.15
   5  -1  -6   56.39    2.79
  -5   1   6   54.16    2.11
   5   1  -6   59.46    1.68
 -10   2   1  441.44   22.00
 -10  -2   1  401.90   17.98
  10  -2  -1  378.14   21.20
  10   2  -1  413.47   21.32
  10   2  -1  385.98   19.99
  10  -2  -1  417.20   20.80
 -10   2   1  433.61   21.82
 -10  -2   1  391.92   17.81
   1   3   4   58.71    2.45
   1  -3   4   52.70    1.95
  -1   3  -4   57.50    2.24
  -1  -3  -4   58.00    2.32
   1  -3   4   55.50    2.20
   1   3   4   53.94    2.17
  -1  -3  -4   54.82    2.33
  -1   3  -4   57.95    2.59
  11   0   1   -0.63    0.48
  11   0   1    0.82    0.37
 -11   0  -1    0.45    0.46
 -11   0  -1    0.15    0.41
   6   2  -5   36.02    2.26
  -6   2   5   38.75    1.62
   6   2  -5   37.58    1.62
   6   2  -5   32.81    0.80
   6  -2  -5   36.38    1.92
   6   2  -5   33.81    0.80
  -6   2   5   36.43    1.45
   6  -2  -5   34.66    1.67
  -3  -2  -5    0.94    0.48
   3  -2   5    1.80    0.72
  -3   2  -5    1.37    0.29
   3   2   5    0.97    0.54
  -3   2  -5    1.02    0.49
   3   2   5    0.70    0.43
   3  -2   5    1.10    0.28
  -3  -2  -5    0.47    0.54
  -6  -3  -2   13.03    0.82
  -6   3  -2   12.32    0.86
   6  -3   2   11.95    0.76
   6   3   2   11.57    1.12
   6   3   2   11.54    0.74
   6  -3   2   11.74    0.88
  -6   3  -2   11.85    0.75
  -6  -3  -2   11.74    0.72
  -7   3  -1    3.97    0.61
   7  -3   1    3.39    0.61
  -7  -3  -1    4.37    0.47
   7  -3   1    3.62    0.65
  -7   3  -1    4.20    0.63
   9   0  -5    0.25    0.29
  -9   0   5   -0.31    0.49
  -9   0   5   -0.08    0.18
   9   0  -5    0.45    0.81
   4  -3  -4  159.03    6.69
  -4  -3   4  163.11    5.27
   4   3  -4  159.03    7.57
   4  -3  -4  164.77    6.47
  -4  -3   4  173.40    8.13
  -4   3   4  157.00    6.47
  -4   3   4  166.13    6.64
   4   3  -4  164.64    5.55
 -10  -1  -2   33.16    1.37
 -10   1  -2   35.59    1.11
  10  -1   2   30.27    1.30
 -10   1  -2   35.86    1.52
 -10  -1  -2   35.00    1.38
  10   1   2   30.16    1.30
  10   1   2   31.98    1.32
  10  -1   2   33.05    1.47
 -10   2   0    1.64    0.50
 -10   2   0    0.89    0.50
  10  -2   0   92.53    5.04
  10   2   0    0.68    0.45
  10   2  -2  407.97   21.27
  10   2  -2  386.38   22.19
 -10   2   2  577.15   40.99
 -10  -2   2  387.33   16.14
  -6   0  -5    0.77    0.51
  -6   0  -5    0.28    0.51
 -10   1   4  276.57   11.67
  10  -1  -4  254.00   11.83
  10   1  -4  262.20   12.37
  10  -1  -4  267.82   11.00
 -10   1   4  287.69   14.16
  10   1  -4  258.29   12.23
   9   1   3  432.24   26.04
   9   1   3  410.94   20.58
   9  -1   3  402.16   19.50
  -9   1  -3  443.54   21.74
  -8   0  -4  155.76    8.78
  -2   1  -6    4.45    0.41
   2   1   6    5.20    0.69
  -2  -1  -6    3.96    0.30
   2   1   6    4.01    0.40
  -2   1  -6    5.02    0.59
  -2  -1  -6    4.20    1.04
  -2   1  -6    4.36    0.61
  -2   1  -6    4.25    0.40
   0   4   0    5.98    0.84
   0  -4   0    5.84    0.82
   0   4   0    4.69    0.61
   0  -4   0    5.42    0.58
  -3   0  -6  586.35   29.65
  -3   0  -6  602.39   33.72
  -3   0  -6  490.90   27.20
  -3   0  -6  586.47   34.70
  -6   2  -4  101.13    3.14
  -6  -2  -4  101.77    3.72
   6   2   4   94.18    3.08
   6   2   4   95.30    4.13
   6  -2   4   98.71    3.41
  -6   2  -4  109.09    4.08
  -6  -2  -4   99.04    3.92
   2   3   4  348.53   18.39
   2   3   4  374.01   18.46
  -2  -3  -4  370.95   18.05
   2  -3   4  373.65   18.51
  -2   3  -4  385.09   17.88
  -2   3  -4  371.95   18.30
  -2  -3  -4  366.40   19.69
   2  -3   4  347.06   16.76
  -1   4   0   37.98    1.57
  -1  -4   0   40.35    1.91
  -1   4   0   39.13    1.86
  -1  -4   0   36.19    1.41
   1   4   0   38.14    1.87
   1  -4   0   39.33    1.89
   1   4   0   37.28    1.44
   1  -4   0   36.86    1.99
  -6   1   6   17.90    1.49
  -6   1   6   16.55    1.15
   6  -1  -6   17.67    0.81
   6   1  -6   15.81    0.52
   6  -1  -6   16.69    1.04
   6   1  -6   17.57    0.55
   6   1  -6   16.97    1.01
   6   1  -6   17.48    1.05
 -11   1   3    0.18    0.67
 -11  -1   3    0.43    0.17
  11   1  -3    1.89    0.57
  11   1  -3    0.37    0.62
  -7   0   6   19.79    0.73
   7   0  -6   18.68    1.16
   7   0  -6   19.42    0.71
  -8   3   1   34.37    1.61
  -8  -3   1   29.08    0.88
  -8   3   1   32.79    1.65
   8  -3  -1   28.98    1.72
  -8  -3   1   37.41    1.78
   8   3  -1   29.14    0.95
   8  -3  -1   31.83    1.51
   0   4  -1  349.23   17.10
   0  -4  -1  370.19   17.99
   0   4  -1  346.27   15.86
   0   4   1  345.45   16.33
   0  -4   1  328.80   15.08
   0   4   1  356.93   17.45
   0  -4   1  367.21   17.84
   0  -4  -1  327.54   16.26
   9   2   2  189.75   10.19
  -9   2  -2   89.92    2.99
  -9   2  -2   97.25    3.59
   9  -2   2   81.91    3.55
   1   4  -1  106.92    3.78
   1  -4  -1  111.48    4.55
  -1  -4   1  102.78    4.20
  -1   4   1  106.55    4.08
  -1   4   1  104.46    4.30
   1  -4  -1  103.27    3.88
   1   4  -1  109.40    4.42
  -1  -4   1  115.08    4.62
  -5   3  -3    6.44    0.76
  -5   3  -3    7.05    0.64
   5   3   3   35.68    2.14
   5  -3   3    7.65    0.67
  -2   4   0    2.78    0.72
  -2  -4   0    2.17    0.48
   2   4   0    3.68    0.78
   2   4   0    3.69    0.80
   2  -4   0    3.38    0.79
   2  -4   0    2.04    0.55
  -2  -4   0    3.54    0.79
  -2   4   0    1.87    0.58
 -11  -1  -1  288.15   12.40
 -11  -1  -1  290.17   11.64
 -11   1  -1  248.66   10.87
 -11   1  -1  224.63   10.15
  11  -1   1  225.14   11.11
  11   1   1  258.63   11.28
  11  -1   1  194.96    9.81
  11   1   1  273.67   11.57
  12   0  -1    0.42    0.42
 -12   0   1   -0.42    0.40
  12   0  -1    0.09    0.29
 -12   0   1    0.00    0.30
  -5  -3   4    0.50    0.26
   5  -3  -4    0.94    0.56
   5   3  -4    0.48    0.27
   5   3  -4    0.57    0.57
  -5   3   4    0.65    0.54
  -5   3   4    0.82    0.57
  -5  -3   4    0.28    0.60
   5  -3  -4    0.70    0.53
  -8  -3   0   17.91    0.68
  -8   3   0   18.47    1.09
   8   3   0   17.30    1.03
  -8  -3   0   19.21    1.11
  -8   3   0   18.57    1.03
   8   3   0   18.15    0.73
   8  -3   0   18.56    1.13
   8  -3   0   17.49    1.10
  -1  -4  -1  392.15   19.34
   1   4   1  406.95   20.59
   1  -4   1  396.17   19.25
  -1  -4  -1  431.98   22.01
  -1   4  -1  419.23   20.20
  -1   4  -1  430.27   21.95
   1  -4   1  427.34   23.28
   1   4   1  426.50   21.99
  -7  -3   3  125.10    5.18
   7   3  -3  102.46    2.95
  -7   3   3  152.52    6.55
   7   3  -3  110.56    4.76
  -7   3   3  152.24    7.57
   7  -2  -5   69.98    2.97
   7   2  -5   65.17    2.80
  -7   2   5   67.06    2.76
   7   2  -5   67.54    2.82
  -7   2   5   69.41    3.10
   7  -2  -5   71.12    2.53
  -2   4   1  222.12    9.67
   2   4  -1  217.64    9.22
  -2  -4   1  208.30    8.13
   2  -4  -1  209.59    8.64
   2  -4  -1  217.27    9.75
  -2   4   1  219.51    9.02
  -2  -4   1  227.77    9.83
   2   4  -1  216.79    9.68
   9  -1  -5    4.14    0.82
   9   1  -5    5.41    0.90
  -9   1   5    4.27    0.70
  -9   1   5    4.67    0.82
   9   1  -5    3.82    0.79
   8  -2   3   36.65    1.72
  -8   2  -3   38.36    1.49
   8   2   3   35.11    1.25
  -8   2  -3   40.17    2.42
   8  -2   3   35.99    1.54
  -8  -2  -3   37.12    1.58
   8   2   3   35.32    1.62
  -8  -2  -3   37.82    1.30
 -12   0   2   98.44    3.71
 -12   0   2   77.91    2.91
  12   0  -2   85.10    3.44
   4  -2   5   31.47    1.24
  -4  -2  -5   32.12    1.50
  -4   2  -5   36.53    1.54
  -4  -2  -5   28.62    1.03
   4   2   5   32.29    1.67
  -4   2  -5   33.43    1.03
   4   2   5   31.45    1.01
   8  -3  -2  379.89   20.72
  -8   3   2  425.31   23.65
  -8  -3   2  380.40   17.09
  -8  -3   2  457.22   25.01
   8   3  -2  406.81   22.76
   8  -3  -2  423.90   20.98
   8   3  -2  386.06   18.61
  -8   3   2  447.72   21.90
  -6  -1  -5  104.80    4.16
  -6  -1  -5  102.49    4.17
  -6   1  -5  100.67    4.21
  -6   1  -5  107.64    4.10
  10  -2   1    1.28    0.82
 -10   2  -1    1.83    0.64
 -10  -2  -1    1.15    0.36
 -10  -2  -1    0.83    0.54
  10   2   1    1.92    0.66
  10  -2   1    1.13    0.66
  10   2   1    0.56    0.65
 -10   2  -1    0.95    0.85
   8   1   4   42.76    1.04
  -8  -1  -4   50.09    2.55
  -8  -1  -4   47.51    2.02
  -8   1  -4   54.33    2.86
   9   2  -4    9.11    1.47
   9  -2  -4   10.01    0.76
   9   2  -4   36.43    4.40
   9  -2  -4    9.93    1.16
  -9   2   4   11.13    1.05
   2   4   1   43.57    2.04
   2  -4   1   44.39    2.79
  -2  -4  -1   41.80    1.72
  -2   4  -1   45.15    1.81
  -2   4  -1   45.40    2.08
   2  -4   1   40.77    2.29
   2   4   1   43.41    2.32
  -2  -4  -1   45.92    2.11
  -3   3  -4   37.26    1.50
   3  -3   4   35.92    1.53
   3  -3   4   36.43    1.51
   3   3   4   38.32    1.81
  -3  -3  -4   37.68    2.38
   3   3   4   36.48    1.50
  -3   3  -4   38.39    1.60
  -3  -3  -4   40.42    1.63
  -3   1  -6   84.66    2.41
  -3  -1  -6   92.72    3.79
   3   1   6   83.68    2.72
  -3   1  -6   96.78    3.58
   3   1   6   90.89    3.90
  -3   1  -6   87.54    2.46
  -3   1  -6   90.15    3.61
  -3  -1  -6   80.92    2.79
  10  -2  -3    7.25    0.93
 -10   2   3    6.75    1.01
  10   2  -3    6.70    0.89
  10   2  -3    7.78    0.89
  10  -2  -3    6.73    0.67
 -10   2   3    7.05    0.85
   3   4   0    0.21    0.39
   3  -4   0   -0.13    0.97
  -3   4   0    0.24    0.50
   3  -4   0    0.37    0.48
  -3   4   0    1.60    0.58
  -3  -4   0    0.56    0.59
   3   4   0   -0.19    0.61
  -3  -4   0   -0.22    0.61
  11   0  -4  286.84   11.67
  11   0  -4  271.73   15.19
 -11   0   4  289.89   13.50
 -11   0   4  272.49   11.54
   2   2  -6   19.24    0.95
  -2   2   6   20.47    1.70
  -2   2   6   18.93    1.01
   2   2  -6   19.60    1.06
   2  -2  -6   20.41    1.13
   2   2  -6   19.14    0.80
   2   2  -6   20.34    1.27
   2  -2  -6   18.61    1.02
  -3   4   1    0.45    0.55
  -3  -4   1    0.92    0.37
   3   4  -1    0.94    0.38
   3   4  -1   -0.02    0.65
   3  -4  -1    0.93    0.68
   3  -4  -1    1.01    0.54
  -3  -4   1    1.14    0.66
  -3   4   1    1.00    0.65
  -4   0  -6   37.21    1.75
  -4   0  -6   36.27    1.79
   1   2  -6   25.32    1.48
   1  -2  -6   23.64    1.16
   1   2  -6   25.79    1.06
   1   2  -6   27.58    1.04
   1  -2  -6   26.79    1.40
  -1   2   6   28.97    2.08
  -1   2   6   23.78    1.51
   1   2  -6   24.31    1.05
   7  -1  -6    0.25    0.53
   7   1  -6    0.94    0.52
  -7   1   6    0.68    0.50
  -7   1   6    0.04    0.36
   7   1  -6    0.51    0.26
   7   1  -6    1.26    0.88
   7  -1  -6    0.19    0.34
   7   1  -6    0.16    0.25
   7   3   2   15.12    1.27
  -7   3  -2   16.92    1.27
   7  -3   2   16.62    1.10
   7  -3   2   16.58    0.92
  -7   3  -2   17.34    1.07
   7   3   2   15.41    0.93
  -7  -3  -2   14.87    0.83
   3   2  -6   61.44    2.31
   3   2  -6   57.71    1.91
   3  -2  -6   64.31    2.45
   3   2  -6   65.65    1.96
   3   2  -6   63.62    3.02
   3  -2  -6   62.02    2.45
  -3   2   6   62.81    2.55
  -3   2   6   58.27    2.39
 -10   0  -3   -0.01    0.49
  10   0   3    0.01    0.24
  10   0   3    0.10    0.22
 -10   0  -3    0.48    0.46
  11   0   2   93.54    4.12
 -11   0  -2  125.93    4.68
 -11   0  -2  118.68    4.65
  11   0   2   93.52    3.92
   1   4  -2   20.95    0.99
  -1  -4   2   22.18    2.09
  -1   4   2   19.58    1.33
   1   4  -2   22.75    1.46
   1  -4  -2   20.73    1.70
  -1   4   2   40.32    4.08
   0  -4   2  222.68    9.73
   0  -4  -2  241.70   15.17
   0   4  -2  218.11    9.67
   0   4   2  215.87    9.57
   0  -4  -2  218.11    9.22
   0   4  -2  228.32    9.07
   0   4   2  214.82    9.45
 -12   1   1   27.93    1.18
  12  -1  -1   26.20    1.84
  12  -1  -1   26.10    1.14
 -12   1   1   31.08    1.40
   8  -3   1   33.69    2.17
   8   3   1   40.08    1.95
   8  -3   1   34.24    1.79
   8   3   1   34.72    1.63
  -8  -3  -1   35.76    1.40
  -8   3  -1   38.86    2.14
  -8   3  -1   40.19    1.76
   6   3  -4  258.69    9.57
   6  -3  -4  271.32   11.90
  -6   3   4  286.68   13.58
  -6   3   4  269.13   12.46
   6  -3  -4  261.99   13.70
  -6  -3   4  286.15   13.35
   6   3  -4  260.37   12.25
 -10   0   5    0.31    0.18
  10   0  -5   -0.38    0.57
 -10   0   5    0.55    0.55
  10   0  -5    0.01    0.19
   0   2  -6  101.84    3.72
   0   2   6   93.85    3.58
   0   2  -6  107.95    3.81
   0  -2  -6  103.24    4.21
   0   2   6  106.71    4.33
   0   2  -6   98.47    3.77
   0  -2  -6   97.85    4.20
   0   2  -6  101.49    3.46
   8   0  -6   82.21    2.97
  -8   0   6   83.85    2.75
   8   0  -6   83.19    3.63
  -8   0   6   88.37    4.38
   3  -4   1   84.45    3.53
  -3  -4  -1   80.87    2.99
  -3   4  -1   84.70    3.45
  -3   4  -1   87.72    4.03
   3  -4   1   79.37    3.10
   3   4   1   79.28    3.08
  -3  -4  -1   89.99    3.73
   3   4   1   81.68    4.39
  -2  -4   2    1.82    0.41
   2   4  -2    1.94    0.67
   2  -4  -2    1.71    0.98
  -2   4   2   18.57    2.19
   2   4  -2    2.61    0.79
  -2  -4   2    2.62    0.85
  -2   4   2    4.32    0.69
   4   2  -6   40.70    2.35
  -4   2   6   39.08    2.26
  -4   2   6   41.85    1.79
   4  -2  -6   39.69    1.65
   4  -2  -6   38.82    1.80
   4   2  -6   40.31    1.67
   4   2  -6   36.67    1.45
   4   2  -6   41.57    1.42
  12   1  -2    0.09    0.46
  12  -1  -2   -0.16    0.51
  12   1  -2    0.08    0.52
 -12   1   2    0.03    0.51
 -12  -1   2    0.18    0.30
  12  -1  -2    0.12    0.35
 -12  -1   2   -0.30    0.27
 -12   1   2    0.34    0.34
  -1  -4  -2   21.94    1.21
  -1   4  -2   23.01    1.39
   1  -4   2   23.49    1.42
   1   4   2   20.79    1.29
  -1   4  -2   24.89    1.15
   1   4   2   35.66    3.57
 -12   0   3   -0.05    0.35
  12   0  -3   -0.05    0.54
 -12   0   3    0.60    0.80
  12   0  -3    0.19    0.21
  -7   0  -5   -0.67    0.94
  -7   0  -5   -0.80    0.91
 -11   2   1    0.77    0.47
  11   2  -1    0.52    0.51
 -11  -2   1    0.28    0.31
  11  -2  -1    0.09    0.51
  11   2  -1    0.20    0.50
  11  -2  -1    0.73    0.47
 -11  -2   1   -0.10    0.31
 -11   2   1   -0.18    0.48
   4   4   0    1.22    0.67
  -4   4   0    2.95    0.63
   4   4   0    4.56    1.14
   4  -4   0    1.61    0.68
   4  -4   0    0.79    0.57
  -4   4   0    1.51    0.66
  -4  -4   0    0.57    0.72
  -4  -4   0    1.30    0.65
  -7  -2  -4   59.30    2.00
   7   2   4   56.16    1.90
   7   2   4   62.51    2.83
   7  -2   4   58.66    2.59
  -7  -2  -4   58.05    2.44
   7  -2   4   55.86    2.07
  -7   2  -4   59.48    2.10
  -4  -4   1  113.45    4.85
   4   4  -1  100.57    4.41
  -4  -4   1  100.64    3.93
  -4   4   1  109.45    5.12
  -4   4   1  109.70    4.53
   4  -4  -1  105.86    4.12
   4   4  -1  103.84    3.64
   4  -4  -1  107.80    5.69
  -6   3  -3   35.30    1.88
  -6   3  -3   41.48    2.43
   6  -3   3   34.21    1.44
   6   3   3   72.07    3.76
   2   0  -7   -0.20    0.62
   2   0  -7    0.00    0.30
  -2   0   7    0.31    0.42
  -2   0   7   -0.33    0.32
  12   1   0    5.70    0.97
  12  -1   0    7.09    0.99
 -12   1   0    7.92    1.01
 -12   1   0    7.91    0.68
 -12  -1   0    7.62    0.54
 -12  -1   0    7.85    0.80
  12   1   0    6.88    0.99
  12  -1   0    8.28    1.02
   3   0  -7    0.30    0.53
   3   0  -7   -0.08    0.55
  -3   0   7    0.38    0.39
  -3   0   7   -0.30    0.33
   8   2  -5    8.42    0.88
   8  -2  -5    7.89    0.98
  -8   2   5    8.83    1.38
   8   2  -5    8.10    0.93
  -8   2   5    9.03    0.70
   8  -2  -5    8.89    0.68
   4  -3   4   56.53    2.65
   4   3   4   57.62    2.15
  -4  -3  -4   57.57    2.44
  -4   3  -4   59.73    3.06
   4   3   4   57.47    2.51
   4  -3   4   55.67    2.25
  -4  -3  -4   54.83    2.16
  -4   3  -4   59.41    2.70
  11   1  -4  100.37    4.34
  11   1  -4   99.64    4.45
  11  -1  -4   96.76    4.18
  11  -1  -4  101.85    3.48
 -11   1   4  101.65    3.40
 -11   1   4  109.59    4.51
   3   4  -2   42.75    1.48
  -3   4   2   48.30    2.37
   3   4  -2   43.07    2.12
   3  -4  -2   46.18    2.46
  -3  -4   2   47.16    2.39
  -3  -4   2   41.50    1.41
  -3   4   2   45.46    2.11
   3  -4  -2   43.85    1.91
   1   0  -7   -0.61    0.69
   1   0  -7    0.06    0.27
  -1   0   7    0.10    0.45
  -1   0   7   -0.07    0.27
  -1   2  -6   77.69    2.77
  -1  -2  -6   71.21    3.08
   1   2   6   73.27    3.18
  -1   2  -6   71.45    2.84
   1   2   6   63.52    2.83
  -1   2  -6   68.04    2.72
  -1   2  -6   69.70    2.72
  -1  -2  -6   67.45    2.50
   2  -3  -5    7.59    0.88
  -2   3   5    5.06    1.20
  -2   3   5    7.32    1.41
   2  -3  -5    4.25    0.89
   2   3  -5    6.58    0.76
  -2  -3   5    6.51    0.79
   2   3  -5    6.38    0.44
 -11   2   2  190.60   12.39
  11   2  -2  115.81    4.90
 -11  -2   2  110.65    3.25
  -8   3   3  167.20    8.59
   8   3  -3  112.37    4.47
  -1  -3   5   54.34    2.46
  -1   3   5   65.92    3.68
  -1  -3   5   54.40    1.91
  -1   3   5   55.87    2.49
   1   3  -5   57.20    1.91
   1  -3  -5   68.57    2.83
   1  -3  -5   52.26    2.72
   1   3  -5   55.87    2.42
   5  -2   5    2.08    0.55
  -5   2  -5    2.04    0.25
  -5  -2  -5    2.54    0.61
  -5   2  -5    2.66    0.63
   5  -2   5    2.03    0.28
   5   2   5    1.92    0.65
  -5  -2  -5    1.83    0.44
   5   2   5    2.06    0.29
  -9   0  -4  296.11   19.40
   4   1   6   59.55    2.66
  -4   1  -6   48.18    1.15
  -4  -1  -6   55.18    2.36
  -4   1  -6   61.55    2.43
  12   0   1    0.18    0.30
 -12   0  -1   -0.11    0.30
 -12   0  -1   -0.37    0.40
  -2   4  -2    3.95    1.03
  -2   4  -2    4.93    0.82
   2  -4   2    4.85    0.86
  -2  -4  -2    4.05    0.70
   2   4   2   38.66    3.06
   2   4   2    7.12    0.77
   9   3  -1   37.61    1.55
   9  -3  -1   45.39    2.43
  -9  -3   1   43.86    2.28
  -9   3   1   51.65    2.31
   9   3  -1   40.20    2.12
  11  -2   0  425.69   29.89
 -11   2   0  406.58   19.69
 -11  -2   0  365.97   17.33
   5  -2  -6    2.87    0.57
   5   2  -6    2.37    0.42
   5   2  -6    2.19    0.64
   5  -2  -6    2.35    0.65
   5   2  -6    2.36    0.96
   5   2  -6    2.74    0.25
  -5   2   6    2.99    0.60
  -5   2   6    3.31    0.60
  -4   0   7    0.18    0.62
   4   0  -7   -0.37    0.33
   4   0  -7    0.10    0.38
  -4   0   7    0.03    0.61
  -3   3   5   33.99    1.67
   3   3  -5   34.06    1.05
   3  -3  -5   31.53    1.61
   3  -3  -5   42.06    3.19
   3   3  -5   32.13    1.62
  -3  -3   5   34.03    2.38
  -3   3   5   32.18    1.64
 -10  -1  -3  200.02    8.52
 -10  -1  -3  245.08   10.18
 -10   1  -3  211.89    9.03
 -10   1  -3  183.14    7.11
  10  -1   3  238.49   13.21
 -11  -1  -2   76.36    2.91
 -11  -1  -2   80.55    2.93
  11   1   2   70.50    2.44
  11  -1   2   73.89    3.09
  11  -1   2   67.40    2.89
 -11   1  -2   80.22    2.51
  11   1   2   70.64    2.93
 -11   1  -2   86.00    4.02
   0  -3  -5   11.31    0.99
   0  -3  -5    8.64    0.90
   0   3   5    7.60    0.83
   0   3   5   10.46    1.06
   0  -3   5    7.41    0.92
   0   3  -5    8.69    0.81
   0   3  -5    7.53    0.62
   0  -3   5    9.28    1.24
   0   0  -7   -0.51    0.76
   0   0  -7    0.62    0.43
   0   0  -7    0.30    0.43
   0   0  -7    0.18    0.25
  -4   4  -1  282.68   13.16
  -4  -4  -1  291.70   13.71
   4  -4   1  274.90   13.18
   4  -4   1  273.50   12.37
   4   4   1  269.30   12.92
   4   4   1  259.71   12.01
  -4   4  -1  295.52   12.91
  -4  -4  -1  259.50   12.47
   9  -3   0   53.42    2.32
   9  -3   0   51.12    3.03
   9   3   0   50.83    1.77
  -9   3   0   55.14    2.26
   9   3   0   51.92    2.21
  -9   3   0   56.35    2.35
  -9  -3   0   47.07    1.61
  -9  -3   0   58.00    2.46
 -10   1   5  650.47   38.99
  10  -1  -5  603.94   39.06
  10  -1  -5  645.94   37.54
  10   1  -5  650.58   43.82
 -10   1   5  674.69   42.51
  10   1  -5  621.12   39.85
  -8   1   6   42.18    1.53
   8  -1  -6   42.78    1.52
   8   1  -6   40.38    2.06
  -8   1   6   42.44    1.98
   8  -1  -6   41.15    2.71
   8   1  -6   39.10    2.71
   8   1  -6   41.97    1.16
   8   1  -6   35.58    1.13
  -9  -3   2  107.17    3.17
   9  -3  -2  113.62    5.26
  -9   3   2  133.06    5.90
  -9   3   2  127.46    6.17
   9  -3  -2  123.88    4.90
   9   3  -2  119.02    4.98
  -5   0  -6  232.50   10.80
  -5   0  -6  250.84   11.29
  12   1  -3   31.28    1.70
 -12  -1   3   30.97    0.87
 -12   1   3  223.42   11.96
   7  -3  -4  252.10   12.01
   7  -3  -4  263.09   11.53
  -7   3   4  253.80   12.99
   7   3  -4  260.28   19.15
   7   3  -4  270.27   12.27
 -10   2  -2   68.47    2.79
 -10   2  -2   64.55    2.27
  10  -2   2   57.41    2.26
  10   2   2   78.23    3.22
  10   2   2   99.92    5.32
  -4  -4   2    0.90    0.32
   4   4  -2    1.41    0.34
   4  -4  -2    1.36    0.70
  -4  -4   2    1.49    0.74
   4   4  -2    0.64    0.70
  -7   1  -5  101.29    4.41
  -7  -1  -5  104.70    4.24
  -7  -1  -5  100.73    4.18
   4  -3  -5   47.35    4.25
  -4   3   5   38.12    1.90
  -4   3   5   38.78    1.88
   4   3  -5   38.53    1.91
   4  -3  -5   42.63    1.89
   4   3  -5   38.33    1.34
  -4  -3   5   41.88    2.04
  -5   0   7   -1.06    0.43
   5   0  -7    0.17    0.50
   5   0  -7    0.45    0.45
  -5   0   7    0.00    0.34
 -10   2   4  479.47   26.84
  10   2  -4  636.81   54.41
 -10   2   4  473.77   24.70
  10  -2  -4  461.40   26.51
  10   2  -4  480.02   26.37
  10  -2  -4  457.56   24.26
  -1   3  -5   87.81    3.12
   1   3   5   81.27    4.14
   1  -3   5   84.15    3.51
  -1  -3  -5   81.66    4.27
  -1  -3  -5   83.84    3.66
   1  -3   5   78.10    3.56
  -1   3  -5   79.75    3.14
   1   3   5   85.52    3.74
  -5   4   0  123.20    4.78
   5   4   0  105.84    4.06
  -5  -4   0  121.50    5.26
  -5   4   0  120.17    4.99
  -5  -4   0  109.15    3.97
   5   4   0  112.61    5.06
   5  -4   0  112.80    5.50
   5  -4   0  116.71    5.22
   9  -2   3  154.97    6.60
  -9   2  -3  159.29    6.31
   9  -2   3  147.34    6.26
   9   2   3  152.88    5.96
   9   2   3  148.57    6.14
  -9  -2  -3  162.06    6.45
  -9   2  -3  178.63    7.22
  -9  -2  -3  154.52    6.46
  -5  -4   1  157.14    5.80
   5  -4  -1  162.88    7.69
   5   4  -1  163.19    6.70
  -5   4   1  171.47    7.40
   5   4  -1  162.06    8.50
   5  -4  -1  172.02    8.08
  -5  -4   1  179.47    7.75
  -5   4   1  178.56    7.21
  -2  -2  -6  415.46   22.13
  -2   2  -6  425.01   21.64
  -2  -2  -6  436.60   25.31
  -2   2  -6  474.14   24.53
  -2   2  -6  416.23   24.27
   2   2   6  383.04   20.03
   2   2   6  439.64   24.22
  -2   2  -6  422.19   22.49
   2   1  -7    2.71    0.46
   2   1  -7    2.91    0.76
  -2   1   7    3.11    0.64
   2   1  -7    2.38    0.44
  -2   1   7    2.45    0.76
   2  -1  -7    1.56    0.63
   2   1  -7    3.01    0.73
   2  -1  -7    2.42    0.55
   3   4   2  142.84    8.25
  -3   4  -2    1.01    0.68
   3  -4   2    1.67    1.03
  -3  -4  -2    3.72    0.93
  -3   4  -2    0.74    0.54
  -3   1   7   52.01    2.63
   3  -1  -7   52.92    2.21
   3   1  -7   54.40    2.33
  -3   1   7   53.25    2.87
   3   1  -7   53.98    2.03
   3  -1  -7   51.72    2.08
   3   1  -7   54.43    2.65
   3   1  -7   52.28    2.20
  -1   1   7  450.54   25.78
  -1   1   7  420.51   24.04
   1   1  -7  466.55   24.23
   1   1  -7  445.39   25.16
   1   1  -7  451.32   23.97
   1  -1  -7  442.13   23.66
   1   1  -7  439.48   23.88
   1  -1  -7  449.91   24.93
  -1   0  -7    0.74    0.49
  -1   0  -7   -0.38    0.47
  -1   0  -7    0.06    0.21
  -1   0  -7    0.03    0.31
   9   0  -6  494.60   30.29
   9   0  -6  484.56   25.94
  -9   0   6  509.00   31.39
  -9   0   6  502.59   26.76
   6   2  -6   94.76    3.17
  -6   2   6  104.87    5.17
   6  -2  -6  104.39    4.53
   6   2  -6  103.84    5.40
   6   2  -6  102.82    3.12
   6   2  -6  106.90    4.39
   6  -2  -6  112.42    4.21
  -6   2   6  110.01    4.91
  -8  -3  -2   60.05    2.37
   8  -3   2   60.94    3.16
  -8  -3  -2   69.63    2.76
   8   3   2   61.08    2.43
  -8   3  -2   68.32    2.80
  -8   3  -2   67.35    2.49
   8  -3   2   67.24    2.91
   8   3   2   62.32    2.56
  -9  -1  -4    6.69    0.79
   9   1   4    6.16    0.28
  -9  -1  -4    7.90    1.24
  -9   1  -4    8.01    0.84
   9   1   4    5.64    0.26
  12   1   1  164.40    6.59
 -12   1  -1  145.28    6.21
 -12  -1  -1  177.45    7.48
 -12  -1  -1  191.89    7.09
  12  -1   1  150.81    7.03
  12   1   1  157.82    6.57
  11   2  -3  460.60   26.09
  11   2  -3  479.21   27.02
  11  -2  -3  465.17   25.31
 -11   2   3  493.89   27.04
 -11   2   3  492.88   26.19
  11  -2  -3  461.58   27.01
   1  -4  -3   95.56    4.37
   1   4  -3  101.45    4.14
  -1  -4   3   91.93    3.32
  -1   4   3   96.88    5.02
   1  -4  -3   95.35    3.92
  -1  -4   3   98.95    4.30
  -1   4   3   98.43    5.35
   1   4  -3   95.79    4.25
  -4   1   7  134.71    5.58
   4  -1  -7  137.69    6.16
  -4   1   7  130.32    6.24
   4   1  -7  126.52    5.25
   4   1  -7  140.81    5.48
   4  -1  -7  138.66    5.51
   4   1  -7  131.17    4.85
   4   1  -7  140.35    5.40
  13   0  -1   -0.21    0.51
  13   0  -1    0.05    0.73
 -13   0   1    0.19    0.32
 -13   0   1    0.14    0.71
   0   4   3  679.26   43.77
   0   4   3  679.97   44.74
   0   4  -3  695.62   44.61
   0  -4  -3  700.98   45.86
   0  -4   3  675.34   41.77
   0   4  -3  720.56   43.96
   0  -4  -3  687.89   42.41
   0  -4   3  697.13   45.19
   2  -4  -3   98.98    5.68
   2   4  -3  102.56    3.98
   2  -4  -3  103.15    4.15
  -2   4   3  104.11    4.38
  -2   4   3  101.69    4.20
  -2  -4   3   96.90    3.37
  -2  -4   3  103.51    4.39
   2   4  -3   98.39    4.25
  -5  -3  -4  330.53   16.57
  -5   3  -4  328.40   15.82
  -5  -3  -4  348.73   17.84
   5  -3   4  326.02   17.69
   5   3   4  334.80   17.19
   5   3   4  311.96   15.16
  -5   3  -4  359.73   18.41
   5  -3   4  334.44   17.37
 -11   2  -1  143.06    5.55
 -11  -2  -1  138.35    5.38
  11   2   1  116.61    4.93
  11  -2   1  114.20    4.98
 -11  -2  -1  130.14    5.34
 -11   2  -1  138.76    5.23
  11   2   1  121.81    5.12
  11  -2   1  122.81    5.25
   0   1  -7  200.25    9.10
   0   1  -7  182.98    7.62
   0  -1  -7  183.39    8.14
   0  -1  -7  180.28    7.40
   0   1  -7  189.70    8.12
   0   1   7  194.38    8.84
   0   1   7  172.65    7.33
   0   1  -7  192.71    7.55
  12   0  -4   48.88    1.49
 -12   0   4   49.38    1.67
  12   0  -4   49.44    2.45
 -12   0   4   49.85    3.18
   5   3  -5    7.86    0.91
   5   3  -5    8.14    0.85
   5   3  -5    6.37    0.32
   5   3  -5    6.84    0.37
  -5   3   5    9.33    2.54
   5  -3  -5    8.55    0.95
  13   0  -2  158.03    7.69
  13   0  -2  141.45    6.23
 -13   0   2  174.23    6.77
 -13   0   2  165.68    7.14
   9  -3   1    5.09    0.69
  -9   3  -1    5.14    0.81
   9   3   1    5.06    0.73
   9  -3   1    5.83    1.30
  -9  -3  -1    4.74    0.50
  -9   3  -1    5.90    0.69
  -9  -3  -1    6.00    0.74
   9   3   1    5.46    0.57
  -2   3  -5  435.00   23.25
   2   3   5  455.00   24.80
   2  -3   5  407.86   22.86
   2   3   5  435.77   23.59
  -2  -3  -5  408.76   23.80
  -2   3  -5  450.72   23.53
   2  -3   5  405.09   21.81
  -2  -3  -5  440.72   24.89
  -5   4  -1    0.71    0.94
  -5   4  -1    1.02    0.59
   5  -4   1   -0.11    0.98
  -5  -4  -1   -0.06    0.67
   5  -4   1    0.40    0.93
  -5  -4  -1    0.96    0.63
   5   4   1    0.36    0.63
   5   4   1    0.24    0.73
  -6   0   7    0.06    0.46
   6   0  -7   -0.44    0.48
  -6   0   7   -0.21    0.32
   6   0  -7    0.16    0.28
  11   0  -5    0.38    0.60
 -11   0   5   -0.13    0.19
 -11   0   5    0.17    0.89
  11   0  -5    0.14    0.30
   9  -2  -5   43.32    2.33
   9  -2  -5   42.54    2.24
   9   2  -5   42.25    2.13
  -9   2   5   43.29    1.76
   9   2  -5   42.23    3.11
  -9   2   5   43.56    2.14
  -5   4   2   16.36    1.38
   5  -4  -2   12.92    1.11
   5   4  -2   10.87    1.18
   5   4  -2   11.53    0.59
  -5  -4   2   10.90    0.56
   5  -4  -2   13.47    1.36
  -5  -4   2   12.91    1.21
  -5   4   2   17.40    1.19
  -7   3  -3   67.69    3.60
  -7   3  -3   62.68    2.38
   7  -3   3   63.01    3.00
   7   3   3   81.08    5.33
  -1  -4  -3   13.40    1.68
  -1   4  -3   14.80    1.37
   1  -4   3   14.61    1.77
   1   4   3   14.92    1.78
   1  -4   3   12.98    0.92
   1   4   3   14.41    1.19
  -1  -4  -3   15.03    1.22
  -1   4  -3   13.57    1.13
  -5   1  -6    6.53    0.86
  -5  -1  -6    6.53    0.85
  -5   1  -6    7.99    1.27
   3   4  -3  106.29    3.54
  -3  -4   3  101.50    3.44
  -3   4   3  110.78    4.58
   3  -4  -3  105.93    4.66
   3  -4  -3  107.25    4.31
   3   4  -3  101.97    4.40
  -3   4   3  109.47    4.70
  -3  -4   3  110.61    5.74
   6   2   5   41.58    2.95
   6   2   5   41.28    1.51
  -6   2  -5   42.30    1.25
  -6  -2  -5   42.29    1.57
  -6  -2  -5   43.05    2.06
  -6   2  -5   69.87    5.62
   6  -2   5   39.55    1.47
   6  -2   5   55.81    2.86
   5   1  -7    7.14    0.70
   5  -1  -7    7.44    1.02
   5  -1  -7    6.61    0.76
   5   1  -7    8.05    0.49
  -5   1   7    7.51    0.71
  -5   1   7    6.80    1.15
   5   1  -7    8.15    0.74
   5   1  -7    7.08    1.21
  -8   0  -5   -0.20    0.58
  -8   0  -5   -0.33    0.96
  -8   2  -4    1.51    0.26
   8  -2   4    1.18    0.41
   8   2   4    0.54    0.31
  -8  -2  -4    1.48    0.64
   8   2   4    2.20    0.66
   8  -2   4    0.17    0.63
  -8  -2  -4    0.95    0.50
  -4   4  -2   27.38    1.49
  -4   4  -2   28.24    1.40
   4   4   2   26.49    1.53
   4  -4   2   26.89    1.50
   4   4   2   25.61    2.02
  -4  -4  -2   50.82    3.28
  -9   3   3   36.27    3.10
   9   3  -3   14.79    1.30
  -3   2  -6   53.29    2.37
  -3   2  -6   63.91    3.22
  -3   2  -6   54.17    1.73
  -3  -2  -6   49.90    1.78
  -3  -2  -6   57.38    2.63
   3   2   6   59.06    2.81
   3   2   6   46.44    1.71
  -3   2  -6   56.42    1.82
  -2   0  -7    0.05    0.24
  -2   0  -7   -0.73    0.53
  -2   0  -7   -0.27    0.47
  -2   0  -7   -0.01    0.25
 -11   0  -3   -0.14    0.86
  11   0   3   -0.11    0.28
  11   0   3    0.11    0.28
 -11   0  -3    0.81    0.53
  -1   1  -7    2.53    0.60
  -1  -1  -7    2.43    0.56
   1   1   7    2.69    1.23
  -1  -1  -7    3.38    1.08
   1   1   7    2.86    0.53
  -1   1  -7    2.17    0.52
  -1   1  -7    2.97    0.37
  -1   1  -7    2.66    0.59
   6   4  -1   32.07    1.88
  -6  -4   1   32.52    1.15
  -6   4   1   39.10    2.73
  -6   4   1   39.00    1.80
  -6  -4   1   38.00    1.96
   6  -4  -1   34.52    2.50
   6   4  -1   31.98    1.54
   6  -4  -1   32.63    1.88
  -9   1   6   73.78    2.57
   9   1  -6   74.69    3.28
   9   1  -6   73.12    3.43
   9  -1  -6   75.48    3.08
   9   1  -6   70.95    1.93
  -9   1   6   79.29    4.33
   9  -1  -6   74.33    4.20
   9   1  -6   67.38    1.86
   6   4   0   48.17    2.36
   6  -4   0   50.32    3.37
  -6  -4   0   45.68    1.69
   6  -4   0   48.91    2.23
  -6  -4   0   53.58    2.52
   6   4   0   45.40    1.80
  -6   4   0   53.47    2.41
  -6   4   0   53.18    3.08
   8  -3  -4    1.62    0.60
  -8   3   4    2.15    0.70
  -8   3   4    1.11    0.60
   8   3  -4   18.12    2.34
   8   3  -4    1.71    0.77
   8  -3  -4    0.97    1.18
  12   0   2  354.00   20.32
 -12   0  -2  450.15   25.08
  12   0   2  375.67   20.46
 -12   0  -2  476.34   25.96
  -2  -4  -3  194.73    8.38
  -2   4  -3  193.25    8.55
   2   4   3  196.38    9.83
   2  -4   3  190.95    8.04
  -2   4  -3  203.04    8.21
   2  -4   3  193.32    8.65
  -2  -4  -3  207.62   10.40
   2   4   3  179.81    8.10
  -7   2   6    3.51    0.70
   7  -2  -6    1.92    0.85
   7  -2  -6    2.58    0.77
   7   2  -6    1.64    1.06
   7   2  -6    1.76    0.18
  -7   2   6    3.00    0.54
   7   2  -6    1.79    0.18
   7   2  -6    2.44    0.69
  13  -1  -1    2.16    0.73
 -13   1   1    2.36    0.58
 -13  -1   1    2.03    0.36
 -13   1   1    1.94    0.78
  -4   4   3   76.73    3.34
  -4  -4   3   72.88    2.67
   4   4  -3   71.71    4.29
   4  -4  -3   72.80    3.48
  -4  -4   3   78.23    3.55
  -4   4   3   81.42    3.64
   4   4  -3   76.36    2.41
   4  -4  -3   75.58    4.07
  10  -3  -1  176.25    7.34
 -10   3   1  182.78    7.36
  10   3  -1  172.34    7.45
  10   3  -1  199.23   11.46
  10  -3  -1  144.11    7.25
 -10  -3   1  149.25    5.68
 -10   3   1  171.81    7.32
   6   3  -5   62.61    3.46
   6   3  -5   51.96    1.49
   6   3  -5   58.99    2.73
  -6   3   5   65.66    4.46
 -13   0   3    0.26    0.38
  13   0  -3    0.06    0.55
 -13   0   3    0.45    0.52
  13   0  -3   -0.19    0.23
 -12  -2   1   40.80    1.22
 -12  -2   1   41.36    1.52
 -12   2   1   43.89    1.91
  12   2  -1   39.52    1.92
 -12   2   1   45.63    1.84
  12  -2  -1   42.07    2.47
  12   2  -1   42.37    1.92
  12  -2  -1   38.12    1.91
  -6   0  -6   11.81    1.02
  -6   0  -6   11.85    1.08
 -12   1   4   49.95    3.11
 -12   1   4   48.73    1.65
  12   1  -4   47.59    2.25
  12   1  -4   44.84    2.35
  12  -1  -4   40.99    2.26
  12  -1  -4   46.25    1.66
 -13   1   2   42.36    1.91
 -13  -1   2   37.69    1.37
 -13  -1   2   39.92    1.44
  13  -1  -2   40.31    1.56
  13   1  -2   37.84    1.96
  13  -1  -2   36.79    1.90
 -13   1   2   40.51    1.52
  13   1  -2   39.82    1.91
  -3   3  -5   54.80    2.27
   3   3   5   50.18    2.15
  -3   3  -5   52.66    2.69
   3  -3   5   49.04    2.14
  -3  -3  -5   55.71    2.64
   3   3   5   53.90    2.73
   3  -3   5   49.96    2.15
  -3  -3  -5   51.16    2.98
  -6   1   7  206.51    9.47
   6   1  -7  213.72    8.36
   6  -1  -7  209.71   10.94
   6   1  -7  207.87    9.61
   6   1  -7  206.75    9.50
   6   1  -7  191.33    7.90
   6  -1  -7  207.39    8.98
  -6   1   7  217.42   10.33
 -11   1   5  159.96    8.05
  11  -1  -5  147.95    5.64
  11   1  -5  150.10    6.82
  11   1  -5  149.05    7.02
  11  -1  -5  144.77    6.73
 -11   1   5  156.30    5.77
  -7   0   7   -0.09    0.49
   7   0  -7   -0.13    0.28
  -7   0   7   -0.09    0.48
   7   0  -7    0.70    0.84
  12   2  -2    7.37    0.88
 -12   2   2   24.99    2.89
 -12  -2   2    6.79    0.25
 -10  -3   0  165.50    7.03
 -10  -3   0  203.08    8.81
 -10   3   0  202.83    9.39
  10  -3   0  190.00    9.34
  10   3   0  170.35    7.20
  10  -3   0  164.06    8.01
  10   3   0  174.99    7.82
 -10   3   0  190.19    8.09
  10  -3  -2  170.80    8.46
 -10   3   2  207.64    8.53
  10   3  -2  198.48    9.89
 -10  -3   2  157.05    5.66
  10   3  -2  182.81    8.29
 -10   3   2  195.08    8.51
  10  -3  -2  189.34    8.29
   6   4  -2    6.41    0.99
  -6   4   2    6.08    1.45
  -6  -4   2    5.85    0.40
   6  -4  -2    5.55    1.59
   6  -4  -2    6.89    0.86
  -6  -4   2    6.36    1.03
  -6   4   2    6.18    0.91
   6   4  -2    5.89    0.43
  -8   1  -5    2.36    0.80
  -8   1  -5    3.22    0.77
 -13   1   0   54.68    2.11
  13  -1   0   51.27    2.11
  13   1   0   48.89    2.03
  13   1   0   49.71    2.71
  13  -1   0   44.66    2.57
 -13   1   0   55.41    2.14
 -13  -1   0   52.25    1.84
 -13  -1   0   55.47    1.91
  12  -2   0   84.72    4.76
  12   2   0   51.54    2.38
 -10   0   6   71.83    2.58
  10   0  -6   73.42    3.51
  10   0  -6   71.10    2.56
 -10   0   6   74.44    3.40
  -2  -1  -7  267.80   13.29
  -2   1  -7  333.23   15.62
   2   1   7  319.97   16.33
  -2  -1  -7  312.61   15.79
  -2   1  -7  302.48   16.46
  -2   1  -7  289.23   13.37
  -2   1  -7  273.44   13.36
   6   3   4   68.01    3.09
  -6  -3  -4   69.38    3.82
   6  -3   4   70.64    2.72
   6  -3   4   70.29    3.07
   6   3   4   69.20    3.19
  -6   3  -4   72.15    2.67
  -6   3  -4   81.71    4.17
  -6  -3  -4   74.49    2.81
   6  -4   1   89.57    3.81
   6   4   1   87.04    4.83
  -6   4  -1   93.31    3.81
  -6   4  -1   94.12    3.91
  -6  -4  -1   96.54    4.15
   6  -4   1   84.48    3.81
  -6  -4  -1   83.16    3.17
   6   4   1   83.19    3.30
 -11   2   4   19.17    2.05
  11   2  -4   21.19    2.07
  11  -2  -4   12.98    1.38
  11  -2  -4   16.82    2.15
 -11   1  -3    5.56    0.37
 -11  -1  -3    9.47    0.79
  11  -1   3   39.61    3.08
  -3  -4  -3  153.86    7.79
  -3  -4  -3  144.20    6.12
   3  -4   3  146.51    6.93
  -3   4  -3  152.83    6.08
   3  -4   3  150.93    6.50
   3   4   3  151.24    7.57
   3   4   3  145.24    6.28
  -3   4  -3  150.61    6.51
  -3   0  -7   -0.46    0.84
  -3   0  -7    0.03    0.07
  -3   0  -7   -0.17    0.56
  -3   0  -7    0.00    0.11
   5   4   2   33.95    2.64
  -5   4  -2   30.59    1.60
   5  -4   2   29.98    1.67
  -5   4  -2   29.66    1.60
   5   4   2   25.23    2.00
  -5  -4   3   52.00    1.95
  -5   4   3   59.29    3.49
   5   4  -3   54.00    2.69
   5  -4  -3   51.89    2.75
   5   4  -3   54.14    1.69
   5  -4  -3   52.84    3.32
  -5  -4   3   59.97    2.92
  -5   4   3   55.31    2.66
  -4   2  -6    5.69    1.22
  -4  -2  -6    6.54    0.86
  -4   2  -6    4.82    0.79
  -4   2  -6    5.44    0.33
  -4   2  -6    5.12    0.37
  -4  -2  -6    4.48    0.38
   4   2   6    6.57    1.46
   4   2   6    4.11    0.52
 -12  -1  -2   16.44    0.99
  12  -1   2   15.47    1.56
  12  -1   2   13.61    0.74
  12   1   2   14.06    0.74
 -12  -1  -2   17.44    0.96
 -12   1  -2   18.42    1.18
  12   1   2   15.58    0.73
 -12   1  -2   15.37    0.72
 -13   0  -1    0.54    0.45
  13   0   1   -0.33    0.56
 -13   0  -1    0.11    0.46
   9  -3   2  171.22    7.54
  -9  -3  -2  165.39    7.05
   9   3   2  164.43    7.29
   9   3   2  165.58    7.55
  -9   3  -2  193.58    9.13
  -9   3  -2  180.98    8.03
   9  -3   2  181.37    8.13
  -9  -3  -2  179.57    7.70
 -10  -2  -3    2.96    0.57
  10   2   3    3.28    0.57
 -10   2  -3    2.29    0.73
 -10   2  -3    3.01    0.56
  10  -2   3    3.01    0.37
  10   2   3    2.68    0.37
  10  -2   3    2.19    0.72
 -10  -2  -3    3.80    0.95
  11  -2   2   51.58    2.70
 -11   2  -2   66.57    2.83
  11   2   2   76.74    4.40
 -11   2  -2   61.50    2.23
 -13  -1   3  124.61    3.92
  13  -1  -3  127.01    6.63
 -13   1   3  169.76    9.05
  -6   1  -6   57.63    2.74
  -6  -1  -6   58.97    3.55
  -6   1  -6   64.53    2.72
  -6  -1  -6   63.22    2.74
 -10   2   5  351.84   17.98
  10  -2  -5  339.99   16.42
 -10   2   5  341.14   19.37
  10   2  -5  353.78   18.52
  10   2  -5  344.87   18.17
  10  -2  -5  316.16   18.80
   7   4  -1   63.87    2.69
  -7   4   1   77.03    3.14
  -7  -4   1   63.91    2.54
  -7  -4   1   78.92    3.55
   7  -4  -1   71.72    3.09
   7  -4  -1   67.71    3.27
   7   4  -1   67.35    4.22
  -7   4   1   70.43    4.09
   8  -2  -6   93.15    4.32
   8  -2  -6   96.00    3.66
  -8   2   6   90.94    3.63
   8   2  -6   93.89    4.13
  -8   2   6   89.46    4.00
   8   2  -6   87.42    4.03
   7   3  -5    0.11    0.65
  -7   3   5    6.12    1.55
   7   3  -5    0.62    0.62
   7  -3  -5    1.31    1.12
   8   3   3  120.49    7.64
  -8   3  -3   31.00    1.28
  -8   3  -3   34.20    2.48
   8  -3   3   29.04    1.31
   7  -1  -7  212.37    9.89
   7   1  -7  211.30    8.09
  -7   1   7  202.61    9.61
   7   1  -7  205.07    9.75
  -7   1   7  206.48    9.19
   7   1  -7  208.70    9.71
   7   1  -7  191.08    7.64
   7  -1  -7  208.51    9.97
  12  -2  -3   10.07    0.81
 -12   2   3   10.27    0.80
  12   2  -3    8.91    1.00
  12   2  -3   11.02    1.04
 -12   2   3   10.39    1.51
  12  -2  -3    9.19    1.10
  -7  -4   0    3.05    0.65
  -7   4   0    3.05    0.76
   7  -4   0    2.54    0.81
  -7   4   0    2.05    0.79
   7   4   0    2.42    0.70
   7  -4   0    3.34    0.75
  -7  -4   0    2.92    0.81
   7   4   0    4.53    1.21
 -10  -1  -4   71.50    3.88
 -10  -1  -4   74.27    3.13
 -10   1  -4   81.66    4.30
 -10   1  -4   74.00    3.31
  10   1   4   59.07    1.81
  -4   3  -5    3.59    0.51
  -4  -3  -5    2.29    0.85
   4   3   5    5.40    0.85
   4  -3   5    3.32    1.03
  -4   3  -5    1.39    1.09
   4   3   5    1.96    0.82
   4  -3   5    2.38    0.51
  -4  -3  -5    4.92    0.81
  -7  -2  -5  104.30    3.76
  -7  -2  -5  103.93    4.47
  -7   2  -5  114.02    4.75
  -7   2  -5   98.31    3.14
   7   2   5   95.70    3.17
   7  -2   5   91.23    3.40
   1  -4  -4   14.95    1.28
   1  -4  -4   13.84    1.11
  -1   4   4   13.42    1.19
  -1  -4   4    9.86    0.69
  -1  -4   4   10.74    1.70
   1   4  -4   10.11    1.64
   1   4  -4   10.60    0.70
  -1   4   4   14.05    1.16
 -10   3  -1   11.00    1.03
  10  -3   1    9.10    1.03
 -10   3  -1   11.04    0.85
  10  -3   1    9.56    1.29
  -2  -4   4    2.47    0.77
  -2   4   4    3.13    0.81
   2  -4  -4    3.31    0.83
   2   4  -4    2.51    0.43
  -2   4   4    3.27    1.20
  -2  -4   4    1.36    0.42
   2   4  -4    1.04    1.19
   2  -4  -4    3.45    0.75
  -2   2   7   33.76    1.96
   2  -2  -7   36.01    2.42
   2   2  -7   42.40    3.23
   2  -2  -7   32.44    1.57
   2   2  -7   42.01    2.03
   2   2  -7   36.70    1.38
  -9   3   4  225.50   10.44
  -9   3   4  230.92    9.93
   9  -3  -4  220.21    9.64
   9   3  -4  207.67    9.99
   9   3  -4  219.60   10.32
   9  -3  -4  210.45   10.18
  -8   0   7    0.11    0.29
  -8   0   7   -0.84    0.55
   8   0  -7   -0.15    0.27
   8   0  -7   -1.16    0.97
  10   3  -3  336.08   17.70
 -10   3   3  496.99   34.07
  10  -1  -6   64.64    2.72
  10  -1  -6   63.06    3.03
  10   1  -6   63.26    3.16
  10   1  -6   64.87    3.06
  10   1  -6   59.12    1.36
 -10   1   6   67.64    3.09
 -10   1   6   63.65    2.69
   0  -4  -4   79.86    3.28
   0   4  -4   59.79    3.95
   0   4   4   79.91    4.28
   0   4   4   79.74    3.34
   0  -4   4   58.76    2.42
   0  -4   4   62.89    3.03
   0  -4  -4   78.51    3.46
   0   4  -4   62.42    2.47
   3  -2  -7   36.13    1.71
   3   2  -7   41.08    2.25
  -3   2   7   36.74    1.66
   3   2  -7   40.71    1.39
   3   2  -7   48.49    3.73
   3  -2  -7   39.72    2.49
  12   0  -5   -0.06    0.65
  12   0  -5    0.14    0.31
 -12   0   5   -0.81    0.59
 -12   0   5   -0.04    0.20
   1   2  -7   22.45    1.23
   1   2  -7   28.20    1.16
   1  -2  -7   22.51    1.15
   1  -2  -7   27.35    1.50
   1   2  -7   33.29    2.56
   1   2  -7   26.04    1.06
  -1   2   7   22.80    1.48
  -3  -1  -7   22.89    2.11
  -3   1  -7   20.82    1.34
  -3   1  -7   19.14    0.67
  -3  -1  -7   15.96    0.78
  -3   1  -7   22.43    1.26
   3   1   7   22.44    1.53
  -3   1  -7   17.95    0.69
   4  -4   3    2.23    1.09
   4   4   3    2.80    0.69
  -4  -4  -3    3.05    1.06
  -4  -4  -3    2.72    0.72
  -4   4  -3    2.23    0.68
   4  -4   3    2.21    0.68
   4   4   3    2.55    1.12
  -4   4  -3    2.88    1.03
 -13   0   4   62.31    2.81
  13   0  -4   54.55    2.93
  13   0  -4   56.95    2.10
 -13   0   4   52.03    1.68
   2   3  -6   39.44    1.52
  -2   3   6   39.61    1.85
   2  -3  -6   42.96    2.01
  -2   3   6   43.35    2.14
   2   3  -6   41.65    2.37
   2  -3  -6   38.59    1.98
   2   3  -6   41.70    1.78
  -3  -4   4    1.00    0.36
  -3   4   4    1.99    0.74
  -3   4   4    2.24    1.23
   3   4  -4    2.97    0.77
   3   4  -4    1.79    0.36
  -3  -4   4    2.57    0.81
   3  -4  -4    3.11    0.79
   3  -4  -4    1.76    1.19
  -9   2  -4  165.39    7.06
   9  -2   4  123.21    4.87
   9   2   4  129.36    5.56
   9  -2   4  141.07    6.61
  -9   2  -4  143.49    5.57
  -9  -2  -4  149.16    6.44
  -9  -2  -4  154.97    6.44
   9   2   4  134.15    5.74
   7  -4  -2    9.92    1.56
  -7  -4   2   11.76    1.86
  -7   4   2   12.39    1.71
  -7   4   2   12.09    1.64
   7  -4  -2   10.40    1.24
   7   4  -2   11.89    1.85
   7   4  -2    9.86    0.71
 -12   2  -1    4.56    0.55
 -12   2  -1    4.41    0.75
  12   2   1    3.35    0.58
 -12  -2  -1    4.81    0.51
  12  -2   1    3.92    0.58
 -12  -2  -1    4.19    0.78
  12  -2   1    4.65    0.72
  12   2   1    4.16    0.58
  -1   3   6   37.44    1.90
  -1  -3   6   33.88    1.33
   1  -3  -6   36.49    1.83
   1  -3  -6   36.04    1.69
  -1   3   6   33.49    1.57
   1   3  -6   35.80    2.17
  -1  -3   6   36.33    1.69
   1   3  -6   37.04    1.39
 -13  -1  -1  304.08   13.45
  13  -1   1  187.00    9.86
 -13  -1  -1  282.43   11.94
  13   1   1  252.85   11.53
  13  -1   1  206.80   10.06
  13   1   1  263.52   11.84
 -13   1  -1  211.39    9.84
 -13   1  -1  236.57   10.94
  -9   0  -5   -0.10    0.57
  -9   0  -5   -0.07    0.61
  -6  -4   3  229.06    9.55
   6  -4  -3  247.60   11.25
  -6   4   3  241.71   13.01
   6   4  -3  236.37    9.67
  -6   4   3  251.01   11.51
  -6  -4   3  252.37   11.93
   6   4  -3  232.95   12.82
   6  -4  -3  236.07   11.73
   3   3  -6   28.88    1.51
   3  -3  -6   34.77    1.76
   3   3  -6   34.81    1.41
   3   3  -6   32.67    1.54
   3   3  -6   32.10    2.22
  -3   3   6   33.88    2.45
   3  -3  -6   32.20    1.70
  -3   3   6   29.60    1.54
   4   2  -7    6.35    1.09
   4   2  -7    0.86    0.51
   4  -2  -7    0.51    0.55
   4   2  -7    0.92    0.30
   4  -2  -7   -0.27    0.88
  -4   2   7    0.51    0.50
  -4   2   7    0.81    0.56
   1   4   4   80.66    3.41
   1  -4   4   58.86    3.18
  -1  -4  -4   80.02    4.16
   1   4   4   79.76    3.39
  -1   4  -4   59.25    3.68
   1  -4   4   62.86    3.11
  -1  -4  -4   81.16    3.44
  -1   4  -4   63.44    2.58
  -4   0  -7   -0.31    0.64
  -4   0  -7   -0.94    0.62
  -7   0  -6   66.53    3.99
  -7   0  -6   96.41    6.85
  14   0  -1    0.00    0.31
  14   0  -1   -0.19    0.46
 -14   0   1    0.05    0.54
 -14   0   1   -0.05    0.45
   0   2  -7   10.87    0.74
   0   2  -7    9.65    0.74
   0   2  -7    9.12    0.62
   0  -2  -7    8.59    1.01
   0   2  -7    9.52    0.59
   0  -2  -7   10.23    0.98
   0   3  -6    5.00    0.80
   0  -3   6    2.87    0.50
   0  -3  -6    3.72    0.61
   0  -3  -6    4.02    1.25
   0   3   6    3.34    0.59
   0   3   6    3.31    0.88
   0  -3   6    3.41    0.61
   0   3  -6    3.81    0.57
  14   0  -2   20.60    1.34
 -14   0   2   30.81    1.40
  -6   4  -2   26.59    2.11
  -6   4  -2   28.98    2.23
   6  -4   2   26.06    2.12
  -6  -4  -2   24.75    1.77
   6   4   2   36.87    3.43
   7  -4   1  274.08   13.24
   7   4   1  267.70   13.78
   7  -4   1  266.70   13.98
  -7   4  -1  286.33   13.80
  -7  -4  -1  287.61   14.14
  -7   4  -1  290.58   13.37
   7   4   1  266.72   13.45
  -7  -4  -1  255.37   12.75
   4   3  -6   20.95    1.20
  -4   3   6   18.90    1.22
   4  -3  -6   22.05    1.31
  -4   3   6   21.55    1.35
   4  -3  -6   19.11    1.27
   4   3  -6   20.33    1.27
   4   3  -6   17.95    0.97
   4   3  -6   21.45    0.94
  -4  -4   4    0.48    1.22
  -4  -4   4    0.66    0.45
  -4   4   4    1.39    0.71
   4   4  -4    0.84    0.69
  -4   4   4    1.09    0.67
   4  -4  -4   -0.46    1.22
   4   4  -4    0.37    0.29
   4  -4  -4    1.56    0.68
  -5   2  -6   19.29    0.65
  -5   2  -6   17.66    0.61
  -5   2  -6   19.23    1.34
  -5  -2  -6   17.04    0.91
   5   2   6   21.84    2.20
  -5   2  -6   23.60    1.34
  -5  -2  -6   19.50    1.31
   5   2   6   17.27    0.83
  11   3  -1  197.54   12.97
 -11  -3   1  138.03    5.19
 -11   3   1  162.66    6.94
  11  -3  -1  136.39    7.86
 -11  -3   1  145.74    5.18
 -11   3   1  170.99    7.03
  11  -3  -1  160.08    7.95
  11   3  -1  163.03    7.01
   7  -3   4    9.49    0.99
  -7   3  -4    9.45    0.66
  -7  -3  -4    9.79    0.73
   7  -3   4    9.25    0.96
   7   3   4    9.42    0.69
  -7  -3  -4   10.00    0.91
  -7   3  -4   12.59    1.56
   7   3   4    9.68    1.01
   5   2  -7   28.12    1.24
   5  -2  -7   29.24    2.19
   5   2  -7   30.38    1.57
  -5   2   7   29.52    2.02
   5  -2  -7   30.43    1.97
  -5   2   7   29.46    1.50
   5   2  -7   30.10    0.99
   8   1  -7    2.53    0.25
  -8   1   7    2.51    0.50
   8  -1  -7    2.46    0.76
  -8   1   7    1.80    0.71
   8   1  -7    0.46    1.23
   8   1  -7    1.79    0.23
   8  -1  -7    1.87    0.47
   8   1  -7    4.51    1.14
  12   0   3    0.20    0.21
  12   0   3    0.35    0.32
 -12   0  -3    1.62    0.94
 -12   0  -3    0.29    0.92
 -12   1   5   23.62    1.57
  12   1  -5   22.39    1.62
  12  -1  -5   21.70    1.27
  12   1  -5   21.05    1.66
  12  -1  -5   22.30    1.63
 -12   1   5   22.64    1.30
  11   0  -6   12.00    0.68
  11   0  -6   11.71    1.25
 -11   0   6   12.42    1.16
 -11   0   6   12.09    0.69
   8   3  -5    6.42    0.97
  -8   3   5   12.29    1.84
  -2   4  -4   24.68    1.93
   2  -4   4   25.11    2.25
   2  -4   4   23.88    1.81
   2   4   4   30.98    1.64
   2   4   4   33.31    1.79
  -2  -4  -4   34.04    1.74
  -2   4  -4   25.14    1.49
  -2  -4  -4   33.79    1.64
  -1  -2  -7   52.46    2.04
  -1  -2  -7   58.93    2.68
  -1   2  -7   61.47    2.45
  -1   2  -7   55.78    1.96
  -1   2  -7  114.78    8.31
   1   2   7   49.02    1.91
   1   2   7   60.02    2.78
   1  -3   6  206.62    9.86
  -1  -3  -6  222.99   10.36
   1  -3   6  205.69    9.93
   1   3   6  199.85    9.23
  -1  -3  -6  208.78   10.47
   1   3   6  225.35   12.09
  -1   3  -6  233.21    9.95
  -1   3  -6  205.51    9.21
 -11   3   2   69.85    3.11
  11   3  -2   70.03    3.14
  11   3  -2   65.16    4.04
  11  -3  -2   67.75    2.97
  11  -3  -2   61.53    3.14
 -11   3   2   74.63    3.00
  13  -1  -4    7.93    0.87
  13  -1  -4    7.74    1.02
  13   1  -4    7.91    1.06
 -13   1   4    9.38    1.01
 -13   1   4    8.48    0.59
  13   1  -4    9.37    1.00
   9   2  -6   70.97    3.25
   9  -2  -6   66.66    2.65
  -9   2   6   66.19    3.32
   9  -2  -6   68.07    3.43
  -9   2   6   64.50    3.18
   9   2  -6   71.00    4.58
  -5   3  -5   32.16    2.29
  -5   3  -5   27.37    1.19
  -5  -3  -5   26.39    1.33
   5  -3   5   28.10    2.12
  -5  -3  -5   30.18    1.70
   5   3   5   28.89    1.76
   5   3   5   27.58    1.27
   5  -3   5   27.99    1.63
 -11  -3   0    2.88    0.55
 -11  -3   0    2.93    0.38
  11  -3   0    2.61    0.69
  11   3   0    3.66    1.06
  11   3   0    3.40    1.03
 -11   3   0    3.59    1.20
  11  -3   0    3.11    0.74
 -11   3   0    2.46    1.01
  -9   1  -5  150.67    7.05
  -9  -1  -5  167.31    7.77
  -9  -1  -5  156.98    6.95
  -9   1  -5  165.89    8.41
  -8   4   1  112.12    5.98
   8  -4  -1  108.52    5.07
  -8   4   1  124.93    6.02
   8  -4  -1  116.44    5.00
  -8  -4   1   98.86    3.60
   8   4  -1  111.84    5.15
  -8  -4   1  118.54    6.31
   8   4  -1  104.19    4.20
   5  -3  -6  112.73    4.64
  -5   3   6  112.48    4.73
   5  -3  -6  105.43    5.57
  -5   3   6  107.80    4.68
   5   3  -6  106.97    3.93
   5   3  -6  109.91    4.61
   5   3  -6  107.10    4.68
   5   3  -6  101.57    3.34
  13   0   2  102.51    5.44
  13   0   2  105.52    4.91
 -13   0  -2  162.62    6.40
 -13   0  -2  141.24    5.79
  13   2  -1   15.23    1.14
  13  -2  -1   15.19    1.17
  13   2  -1   16.93    1.17
 -13  -2   1   16.66    0.65
 -13   2   1   19.18    1.06
 -13  -2   1   16.71    0.84
 -13   2   1   18.13    1.09
  13  -2  -1   16.93    1.56
   5  -4   3  287.42   15.84
   5   4   3  302.81   16.55
  -5   4  -3  305.13   15.04
  -5  -4  -3  282.97   14.05
   5   4   3  302.02   15.18
   5  -4   3  299.24   15.00
  -5  -4  -3  298.48   15.40
  -5   4  -3  313.41   16.37
  -4   1  -7   49.50    2.43
  -4   1  -7   55.19    2.42
  -4  -1  -7   52.40    2.58
  14   0  -3   -0.47    0.93
  14   0  -3    0.45    0.41
 -14   0   3    0.36    0.56
 -14   0   3    0.09    0.26
   9   0  -7    0.16    0.64
   9   0  -7   -0.07    0.26
  -9   0   7    0.58    0.44
  -9   0   7    0.14    0.58
  -7  -1  -6   10.78    1.08
  -7   1  -6    9.76    1.06
  -7  -1  -6   10.45    1.00
  -7   1  -6   10.91    1.54
   2   0  -8  136.56    6.11
   2   0  -8  131.09    5.57
   2   0  -8  135.91    5.77
   3   0  -8   14.92    0.94
  -3   0   8   15.41    1.02
   3   0  -8   14.58    0.87
  -3   0   8   12.68    0.84
  14  -1  -1   62.43    3.22
  14   1  -1   64.74    3.20
  14   1  -1   77.89    3.96
 -14  -1   1   85.78    3.24
 -14   1   1   67.90    3.25
 -14  -1   1   82.82    2.72
  14  -1  -1   57.98    2.85
  -5  -4   4    1.41    0.41
  -5  -4   4    2.32    0.82
  -5   4   4    2.43    0.79
   5   4  -4    1.72    0.29
   5  -4  -4    1.97    0.86
   5   4  -4    1.27    1.27
  -5   4   4    2.76    0.79
   5  -4  -4    1.21    0.72
  12   2  -4    9.74    1.18
  12  -2  -4   16.19    1.88
  12   2  -4    9.73    1.18
 -12   2   4   10.63    0.84
  -8   4   0    1.62    0.66
   8   4   0    2.42    0.70
   8   4   0    1.96    0.41
   8  -4   0    0.72    1.17
  -8  -4   0    1.32    0.78
  -8  -4   0    1.57    0.38
  -8   4   0    2.16    0.73
   8  -4   0    0.30    1.13
  13   2  -2    8.05    0.91
 -13  -2   2    6.58    0.27
 -13   2   2   42.60    2.72
  13   2  -2    7.21    0.90
 -11   0  -4   87.77    6.98
  14  -1  -2   36.53    1.48
  14   1  -2   37.34    2.56
 -14   1   2   41.98    2.54
 -14  -1   2   38.41    1.21
 -14   1   2   41.96    1.56
 -14  -1   2   32.89    1.16
  14  -1  -2   35.45    1.96
  14   1  -2   37.31    1.99
  -7   4   3   79.65    3.39
  -7  -4   3   69.71    2.32
  -7  -4   3   76.61    4.88
   7  -4  -3   74.03    3.84
   7  -4  -3   76.85    3.33
  -7   4   3   74.69    3.44
   7   4  -3   61.10    2.22
   7   4  -3   72.26    3.49
   6   2  -7    3.38    1.11
   6  -2  -7    3.60    0.96
   6   2  -7    2.80    0.67
   6  -2  -7    3.35    0.71
   6   2  -7    2.74    0.26
   6   2  -7    3.29    0.41
  -6   2   7    2.66    0.66
  11   2  -5    3.10    0.83
  11  -2  -5    2.01    1.35
  11  -2  -5    3.21    0.54
 -11   2   5    2.55    0.80
 -11   2   5    3.26    0.55
  11   2  -5    2.50    0.91
   1   0  -8  312.48   16.06
   1   0  -8  306.88   15.04
   1   0  -8  288.26   15.23
   1   0  -8  321.27   16.08
  -4   0   8  117.67    5.48
  -4   0   8  108.13    5.16
   4   0  -8  113.39    4.53
   4   0  -8  109.11    4.65
  10  -3   2   27.31    1.68
  10   3   2   29.03    2.00
  10  -3   2   27.87    1.92
  10   3   2   28.34    1.34
 -10   3  -2   33.02    2.42
 -10  -3  -2   29.60    1.32
 -10   3  -2   31.14    1.35
 -10  -3  -2   32.60    1.50
  -8  -4   2   66.88    7.02
   8  -4  -2    2.18    1.34
   8  -4  -2    2.67    1.14
   8   4  -2    0.48    0.76
  10  -3  -4    1.96    0.62
 -10   3   4    1.79    0.82
  10  -3  -4    0.55    0.86
  10   3  -4    1.97    0.80
  10   3  -4    2.58    1.31
  -8  -2  -5   50.20    3.19
  -8   2  -5   44.59    1.51
   8   2   5   51.56    2.48
   8   2   5   43.08    1.65
  -8   2  -5   58.15    2.54
  -9   3  -3   95.00    4.16
   9   3   3  126.77    7.43
  -9   3  -3   98.92    5.60
   9  -3   3   88.12    4.20
   2  -3   6    3.87    0.88
  -2  -3  -6    1.36    0.52
   2   3   6    2.00    0.79
   2   3   6    2.24    0.48
  -2  -3  -6    2.00    0.79
   2  -3   6    2.08    0.52
  -2   3  -6    2.65    0.76
  -2   3  -6    1.61    0.58
   3  -4   4   17.08    1.10
   3   4   4   23.92    1.45
  -3   4  -4   18.68    1.26
  -3   4  -4   19.61    1.19
   3   4   4   23.58    1.87
   3  -4   4   18.07    1.25
  -3  -4  -4   25.01    1.37
  -3  -4  -4   23.08    1.34
   2   2   7   18.52    0.87
  -2   2  -7   22.37    1.27
  -2   2  -7   25.56    1.31
  -2  -2  -7   20.36    0.96
  -2  -2  -7   25.12    2.18
  -2   2  -7   22.60    0.85
  -2   2  -7   20.63    1.62
  -5   0  -7    5.90    1.24
  -5   0  -7    1.15    0.73
  12  -1   3  202.28   10.85
  12   1   3  226.27   11.62
  12   1   3  286.00   16.35
 -12   1  -3  254.56   11.91
 -12  -1  -3  275.49   12.83
 -11   1   6    1.51    0.74
  11   1  -6    1.50    0.80
 -11   1   6    1.86    0.39
  11  -1  -6    1.78    0.77
  11   1  -6    1.94    1.21
  11  -1  -6    1.21    0.38
  11   2   3   83.70    3.11
  11   2   3   86.62    3.74
  11  -2   3   95.12    5.01
 -11   2  -3  107.58    4.44
 -11   2  -3   90.30    3.32
 -11  -2  -3   92.22    4.52
  11  -2   3   76.38    3.53
 -11  -2  -3  105.12    4.03
 -14  -1   0   13.88    1.10
 -14   1   0   14.08    0.89
  14  -1   0   12.60    0.92
  14   1   0   13.48    0.91
  14   1   0   12.76    0.98
  14  -1   0   13.26    0.92
 -14   1   0   14.95    1.39
 -14  -1   0   14.08    0.77
   0   0  -8    3.30    0.98
   0   0  -8    2.50    0.54
   0   0  -8    2.16    0.56
   0   0  -8    2.26    0.71
   6   3  -6    1.66    0.27
   6   3  -6    0.73    1.16
   6   3  -6    0.29    0.69
  -6   3   6    1.56    0.68
   6  -3  -6    1.46    0.66
  -6   3   6    2.80    1.05
   6  -3  -6    2.88    0.73
   6   3  -6    1.55    0.30
  -5   0   8  216.90   10.38
  -5   0   8  231.99   10.49
   5   0  -8  223.15   10.10
   5   0  -8  222.04   10.70
 -11   3   3   23.44    1.82
  11   3  -3    1.70    0.79
 -12  -2  -2  214.27   11.30
  12   2   2  182.85    6.68
 -12   2  -2  140.02    6.41
 -12   2  -2  162.68    8.13
  12   2   2  172.78    6.96
  12  -2   2  115.99    5.71
   7   4   2   76.61    4.88
  -7  -4  -2   57.14    2.64
  -7   4  -2   50.66    2.40
   7  -4   2   48.50    2.38
  -7   4  -2   56.76    2.58
  13   1   2   17.54    0.84
  13   1   2   17.24    0.88
  13  -1   2   16.16    0.85
 -13  -1  -2   21.66    1.64
  13  -1   2   18.32    1.15
 -13  -1  -2   20.12    1.10
 -13   1  -2   21.64    1.89
 -13   1  -2   19.28    0.85
 -11   3  -1   89.97    3.66
  11  -3   1   90.11    4.16
 -11   3  -1  103.48    4.29
  11  -3   1   84.00    3.80
 -11  -3  -1   84.86    3.18
 -11  -3  -1   90.62    3.31
  11   3   1   89.47    3.87
  11   3   1   84.78    3.63
 -14   1   3   14.30    1.85
 -14  -1   3    4.76    0.28
  14  -1  -3    6.88    0.90
   9   1  -7  285.17   11.63
   9   1  -7  280.39   12.39
   9  -1  -7  306.05   15.28
   9   1  -7  309.54   16.14
   9  -1  -7  299.80   16.00
  -9   1   7  288.45   14.96
   9   1  -7  298.93   17.07
  -9   1   7  304.64   15.70
  -2   1   8    1.69    0.42
   2   1  -8    2.27    0.48
   2   1  -8    1.84    0.42
   2  -1  -8    1.39    0.72
   2   1  -8    1.87    0.76
   2   1  -8    1.86    0.44
   2  -1  -8    1.90    0.60
  -2   1   8    1.56    1.04
   3   1  -8   -0.24    0.43
   3   1  -8    0.11    0.58
   3   1  -8    0.96    0.63
   3  -1  -8    0.36    0.47
  -3   1   8    0.54    0.51
  -3   1   8   -0.12    0.62
   3  -1  -8    0.06    0.42
   3   1  -8   -0.48    0.36
  13  -2  -3   23.98    1.68
  13   2  -3   23.34    1.63
 -13   2   3   26.44    1.74
 -13   2   3   26.87    1.56
  13  -2  -3   26.06    1.30
  13   2  -3   26.93    1.63
  -6   2  -6   31.18    1.07
   6   2   6   33.95    1.98
   6   2   6   26.27    1.06
  -6   2  -6   33.49    1.87
  -6   2  -6   36.64    1.83
  -6  -2  -6   33.24    2.58
  -6  -2  -6   26.36    0.94
   8  -4   1    5.54    0.91
  -8   4  -1    5.25    0.86
  -8  -4  -1    4.81    0.57
   8  -4   1    5.49    0.87
   8   4   1    4.80    0.60
   8   4   1    4.33    1.28
  -8  -4  -1    4.52    1.34
  -8   4  -1    5.38    0.87
  -6   4   4    0.75    1.14
   6  -4  -4    0.00    0.75
   6   4  -4   -0.13    0.32
   6  -4  -4   -0.07    0.62
  -6  -4   4   -0.12    0.74
  -6   4   4    0.59    0.64
  -6  -4   4    0.19    0.18
   6   4  -4    1.17    0.69
  14   0   1    0.14    0.39
 -14   0  -1    0.09    0.46
  14   0   1   -0.12    0.36
 -14   0  -1    0.28    0.48
 -11  -1  -4   77.85    3.29
  11   1   4   57.81    1.91
 -11  -1  -4   70.16    3.97
 -11   1  -4   82.33    3.54
 -11   1  -4   75.00    3.47
 -13   0   5   -0.35    0.60
 -13   0   5   -0.16    0.31
  13   0  -5    0.02    1.10
  13   0  -5    0.05    0.33
  -8   0  -6  118.70    8.53
  -9   3   5   75.06    5.69
   9   3  -5   58.72    3.99
   7   2  -7   64.95    5.40
  -7   2   7   38.32    1.90
   7  -2  -7   35.47    2.74
   7   2  -7   34.70    0.99
   7  -2  -7   40.16    1.72
   1   1  -8    0.01    0.30
   1   1  -8   -0.70    0.65
  -1   1   8   -0.06    0.31
   1   1  -8   -0.32    0.66
   1  -1  -8    0.63    0.33
   1   1  -8    0.06    0.31
  -1   1   8    0.03    0.55
   1  -1  -8   -0.36    0.84
   4  -1  -8   -0.21    0.42
   4   1  -8   -0.06    0.51
   4   1  -8   -0.30    0.69
  -4   1   8    0.24    0.66
   4   1  -8   -0.01    0.32
  -4   1   8    0.29    0.76
   4  -1  -8    0.31    0.46
   4   1  -8    0.47    0.67
 -10   2  -4    8.41    0.61
 -10   2  -4   10.28    1.10
  10  -2   4    6.89    0.64
  -6   3  -5   39.19    1.54
   6  -3   5   38.49    1.59
  -6  -3  -5   34.25    1.70
   6   3   5   44.10    2.33
   6  -3   5   43.20    2.87
   6   3   5   35.60    2.02
  -6  -3  -5   45.39    2.22
  -6   3  -5   42.29    2.93
  -1   0  -8  172.36    7.25
  -1   0  -8  162.02    8.07
  -1   0  -8  208.25   10.70
  -1   0  -8  208.54    9.11
  -6   0   8    4.39    0.73
   6   0  -8    4.59    1.17
  -6   0   8    5.94    0.61
   6   0  -8    4.89    0.54
 -10   0  -5    0.30    0.98
 -10   0  -5    0.46    0.65
  -8   3  -4  111.67    4.28
   8   3   4  112.00    5.29
   8  -3   4  105.33    4.40
  -8   3  -4  127.89    6.51
  -8  -3  -4  111.93    5.82
   8   3   4  109.55    5.09
  -8  -3  -4  118.36    5.50
   8  -3   4  111.45    6.22
   6   4   3  131.59    5.94
   6   4   3  132.67    5.94
   6  -4   3  136.35    6.08
  -6  -4  -3  137.34    6.09
  -6   4  -3  135.53    5.85
  -6  -4  -3  127.72    5.49
   6  -4   3  129.75    5.75
  -6   4  -3  144.62    6.05
   0   5   0    0.25    0.78
   0   5   0    0.34    0.52
   0  -5   0    0.21    0.78
  -3  -3  -6  157.58    8.04
  -3  -3  -6  138.12    6.72
   3   3   6  154.23    7.01
   3  -3   6  131.05    6.39
  -3   3  -6  137.78    6.41
   3   3   6  129.20    5.51
  -3   3  -6  154.79    6.55
   3  -3   6  135.13    5.87
 -10   2   6   23.81    1.21
  10  -2  -6   23.27    2.57
 -10   2   6   24.20    1.61
  10   2  -6   25.48    1.72
  10   2  -6   25.63    2.48
  10  -2  -6   22.78    1.67
  -5  -1  -7  205.23    9.46
  -5   1  -7  203.35   10.61
  -5  -1  -7  192.42   10.63
  -5   1  -7  188.63   10.32
  14   0  -4   15.63    2.00
 -14   0   4   17.76    1.24
 -14   0   4   14.04    0.79
  14   0  -4   14.96    0.60
  -1   5   0  144.23    8.14
  -1  -5   0  147.14    6.83
   1  -5   0  137.79    6.72
  -1   5   0  146.77    7.00
  -1  -5   0  140.51    5.68
   1   5   0  150.22    6.97
   1   5   0  141.30    5.94
   1  -5   0  146.83    6.94
   4   4   4    1.08    0.55
   4   4   4    0.11    0.64
  -4  -4  -4    0.31    0.59
  -4   4  -4    0.46    0.58
  -4  -4  -4    1.25    0.94
   4  -4   4    0.21    0.54
  -4   4  -4    0.65    0.55
   4  -4   4    0.47    0.55
  -3   2  -7   29.15    1.05
   3   2   7   25.01    1.00
  -3  -2  -7   32.31    1.73
  -3  -2  -7   24.74    1.30
  -3   2  -7   27.54    1.18
  -3   2  -7   76.58    5.56
   2   4  -5   35.54    1.34
  -2  -4   5   33.43    1.32
   2  -4  -5   32.60    2.78
   2  -4  -5   35.98    1.94
  -2   4   5   35.15    1.94
  -2   4   5   33.99    1.86
  -2  -4   5   35.51    2.62
   2   4  -5   35.10    1.82
  -8   4   3  163.38    7.07
  -8   4   3  164.47    7.52
   8  -4  -3  157.46    6.88
  -8  -4   3  174.78    7.92
  -8  -4   3  132.11    4.90
   8   4  -3  131.20    5.02
   8  -4  -3  154.36    7.54
   1  -4  -5  139.50    6.23
  -1  -4   5  127.66    5.18
   1   4  -5  134.10    5.98
   1   4  -5  139.58    5.35
  -1  -4   5  140.68    6.57
   1  -4  -5  133.35    7.47
  -1   4   5  132.07    5.93
  -1   4   5  143.80    6.40
   0  -1  -8   13.40    1.00
   0   1   8   17.11    1.28
   0   1  -8   18.30    1.15
   0  -1  -8   16.80    1.20
   0   1  -8   16.17    0.73
   0   1  -8   17.80    1.04
   0   1  -8   15.76    1.08
 -10   0   7   -0.04    0.24
 -10   0   7   -0.02    0.62
  10   0  -7    0.26    0.62
  10   0  -7   -0.08    0.36
  -5   1   8    2.51    0.90
   5  -1  -8    3.69    0.56
  -5   1   8    2.74    0.59
   5  -1  -8    2.24    0.94
   5   1  -8    2.19    0.42
   5   1  -8    2.97    0.41
   5   1  -8    3.73    0.64
   9  -4  -1   11.22    1.12
   9  -4  -1    9.10    1.17
  -9   4   1   11.48    1.12
  -9   4   1    9.80    1.64
  -9  -4   1   12.15    1.88
   9   4  -1   11.10    1.15
  -9  -4   1    9.35    0.53
   9   4  -1    9.42    0.79
 -13   2  -1   11.59    0.78
 -13  -2  -1   10.78    0.69
  13  -2   1    9.50    0.80
  13   2   1   11.34    0.81
  13  -2   1    9.46    1.46
  13   2   1   10.44    0.81
 -13  -2  -1   11.81    0.70
 -13   2  -1   13.16    1.02
   7  -3  -6  140.60    5.92
  -7   3   6  134.90    6.16
  -7   3   6  139.35    6.00
   7  -3  -6  128.92    7.31
   7   3  -6  132.61    6.06
   7   3  -6  136.99    6.15
  12   0  -6   19.18    2.27
  12   0  -6   18.52    0.69
 -12   0   6   20.76    1.44
 -12   0   6   18.39    0.69
   0  -5  -1   13.91    1.03
   0  -5  -1   15.26    1.41
   0   5  -1   13.62    1.37
   0   5  -1   14.28    0.99
   0  -5   1   13.64    0.98
   0   5   1   14.46    1.11
   0   5   1   14.62    1.32
   0  -5   1   14.04    1.39
   3  -4  -5    1.25    1.18
   3  -4  -5    0.71    0.71
  -3  -4   5    1.00    0.53
  -3  -4   5    0.65    0.70
   3   4  -5    1.50    0.54
   3   4  -5    2.58    1.12
  -3   4   5    0.78    0.75
  -3   4   5    0.55    0.66
   1  -5  -1  145.20    6.11
   1   5  -1  150.65    6.09
  -1  -5   1  142.12    5.77
   1  -5  -1  159.04    8.75
  -1   5   1  148.88    8.05
  -1  -5   1  149.29    7.00
  -1   5   1  149.80    6.45
   1   5  -1  146.71    6.91
   0   4   5   10.95    1.10
   0  -4  -5   10.66    1.71
   0  -4  -5   11.39    1.20
   0   4  -5   10.22    1.05
   0   4   5   12.10    1.92
   0  -4   5    9.50    0.78
   0   4  -5   12.63    1.74
   0  -4   5   10.40    1.56
   2   5   0    1.55    0.54
  -2  -5   0    1.90    1.29
   2  -5   0    1.27    0.62
  -2   5   0    0.04    0.75
  -2   5   0    1.13    0.97
   2  -5   0    3.07    0.79
   2   5   0    1.12    0.79
  -2  -5   0    0.79    0.52
  12   3  -1   38.26    1.94
  12  -3  -1   42.46    2.75
 -12   3   1   41.04    2.69
  12  -3  -1   31.28    2.82
  12   3  -1   36.53    1.96
   1   5   1    0.41    0.72
  -1   5  -1   -0.04    0.75
  -1   5  -1   -0.23    0.54
   1  -5   1    0.34    0.52
  -1  -5  -1    0.52    0.84
  -1  -5  -1    0.56    0.76
   1   5   1    0.48    0.56
   1  -5   1    1.63    0.75
 -14   1  -1  160.60    7.25
 -14  -1  -1  216.16    9.00
  14   1   1  175.30    7.58
  14  -1   1  128.02    6.34
  14  -1   1  143.38    6.79
  14   1   1  167.85    8.17
 -14  -1  -1  197.11    7.86
 -14   1  -1  146.04    6.65
  -9  -4   0    2.37    0.76
   9   4   0    2.44    0.42
  -9   4   0    2.21    1.26
   9  -4   0    2.68    0.75
   9  -4   0    1.86    0.77
  -9   4   0    2.46    0.69
   9   4   0    2.26    0.76
  -9  -4   0    2.65    0.40
  13  -1  -5   96.62    5.11
  13   1  -5  103.85    5.14
 -13   1   5  110.50    6.24
 -13   1   5  109.18    3.99
  13  -1  -5  106.80    4.00
  13   1  -5  110.97    5.17
  -2  -5   1   -0.05    0.43
  -2  -5   1    0.33    1.20
  -2   5   1    0.24    0.58
  -2   5   1   -0.26    0.73
   2  -5  -1    0.68    0.57
   2   5  -1   -0.38    0.45
   2   5  -1    0.57    1.16
   2  -5  -1    0.77    0.73
  -8  -1  -6    3.70    0.87
  -8   1  -6    4.51    0.90
  -8  -1  -6    5.31    0.87
  -8   1  -6    4.15    0.91
   9   4  -2    8.03    0.41
  -9   4   2    9.55    1.07
   9   4  -2   10.05    1.14
   9  -4  -2    8.95    1.02
   9  -4  -2    8.78    1.21
  -9  -4   2   10.92    1.28
  -9   4   2    9.28    1.14
 -12   3   2   40.17    2.07
  12  -3  -2   39.33    1.97
 -12   3   2   42.49    1.95
  12  -3  -2   33.68    2.88
  12   3  -2   41.22    2.07
  12   3  -2   35.86    2.02
  -7  -4   4   16.18    2.43
   7  -4  -4   19.67    1.33
   7  -4  -4   19.09    1.59
   7   4  -4   15.05    1.44
  -7   4   4   19.33    1.39
  -7   4   4   21.26    1.52
  -2   0  -8  197.78    9.52
  -2   0  -8  210.42   10.74
 -15   0   1    0.26    0.76
 -15   0   1    0.34    0.36
  15   0  -1   -0.01    0.79
  15   0  -1    0.34    0.55
  -6   0  -7    2.79    0.85
  -6   0  -7    3.26    0.86
  -4  -4   5  196.98    9.32
  -4  -4   5  165.66    6.64
   4  -4  -5  177.72    8.74
   4  -4  -5  185.37    8.52
  -4   4   5  181.12    9.73
  -4   4   5  195.55   10.10
   4   4  -5  180.45    6.95
   4   4  -5  181.57    8.60
  -7   0   8  143.31    5.77
   7   0  -8  132.23    6.10
  -7   0   8  139.31    6.34
   7   0  -8  140.01    7.63
  15   0  -2   18.46    1.24
  15   0  -2   13.23    1.12
   1   1   8    2.57    1.18
  -1   1  -8    2.06    0.50
   1   1   8    1.31    0.45
  -1   1  -8    1.37    0.61
  -1   1  -8    2.04    0.30
  -1  -1  -8    1.40    0.66
  -1  -1  -8    1.28    0.47
  -1   4  -5  340.44   16.85
   1  -4   5  315.95   17.34
  -1  -4  -5  310.73   19.24
  -1  -4  -5  333.53   17.28
   1   4   5  348.09   18.13
   1   4   5  328.46   19.12
  -1   4  -5  327.72   17.51
   6  -1  -8   16.70    1.40
   6   1  -8   16.98    1.12
   6  -1  -8   16.25    1.14
   6   1  -8   18.64    1.01
  -6   1   8   16.02    1.59
  -6   1   8   17.85    1.03
   6   1  -8   18.45    1.15
   6   1  -8   16.15    0.75
 -10   1  -5   28.37    1.73
 -10  -1  -5   26.37    1.62
 -10  -1  -5   31.59    1.84
 -10   1  -5   26.96    1.75
   8   2  -7   72.36    5.83
  -8   2   7   49.59    2.17
   8   2  -7   45.57    2.44
   8  -2  -7   48.75    2.10
  -8   2   7   47.71    3.08
   8  -2  -7   48.27    2.61
  -2  -5  -1  121.84    5.63
   2   5   1  113.13    4.86
   2   5   1  117.91    5.51
  -2  -5  -1  111.28    4.58
   2  -5   1  113.12    4.77
   2  -5   1  117.78    5.50
  -2   5  -1  120.21    6.70
  -2   5  -1  121.87    4.93
 -12  -3   0   79.95    3.19
 -12  -3   0   84.44    2.96
  12   3   0   82.10    4.44
 -12   3   0   89.59    4.46
 -12   3   0   96.17    3.91
  12  -3   0   85.71    3.96
  12  -3   0   78.59    4.49
  12   3   0   84.89    4.54
  -3  -5   0    5.97    1.04
   3  -5   0    5.74    1.03
  -3   5   0    5.58    0.85
   3   5   0    5.47    1.00
   3  -5   0    6.87    1.27
   3   5   0    5.80    1.03
  -3   5   0    6.32    1.02
  -3  -5   0    6.43    0.66
 -12   2   5   13.11    1.80
  12  -2  -5   13.27    0.85
  12   2  -5   14.08    1.35
  12   2  -5   12.15    1.34
  12  -2  -5   12.11    1.25
 -12   2   5   14.01    1.26
  14  -1  -4   15.63    1.97
  14   1  -4   15.95    1.32
 -14   1   4   15.17    1.06
  14  -1  -4   14.37    0.79
  14   1  -4   13.65    1.98
 -11   3   4  106.02    5.74
  11  -3  -4   96.65    5.97
  11  -3  -4   98.99    4.14
  11   3  -4   96.69    5.63
  13   2  -4   37.13    2.26
 -13   2   4   41.28    3.03
  13  -2  -4   37.44    1.76
  13  -2  -4   33.51    3.08
  13   2  -4   41.01    2.25
  10   1  -7    0.66    1.24
  10  -1  -7    0.91    0.75
  10   1  -7    1.35    0.75
 -10   1   7    1.27    0.42
  10   1  -7    1.12    0.19
  10   1  -7    0.77    0.19
  10  -1  -7    1.44    0.40
  -3  -5   1   62.18    2.39
   3   5  -1   65.59    2.61
   3   5  -1   65.86    3.32
  -3   5   1   65.69    3.28
   3  -5  -1   65.70    3.48
  -3   5   1   67.03    3.89
   3  -5  -1   64.96    2.85
  -3  -5   1   71.40    3.48
 -13   0  -3   -0.34    0.57
 -13   0  -3    0.72    0.54
  13   0   3   -0.30    0.21
  13   0   3   -0.02    0.33
  -8   4  -2    3.56    0.73
   8  -4   2    2.33    1.10
  -8   4  -2    4.21    0.84
   8   4   2    6.18    1.62
  -8  -4  -2    2.21    0.92
   4   3   6   43.23    2.29
   4  -3   6   48.29    2.21
   4   3   6   50.36    2.70
  -4  -3  -6   45.36    1.94
   4  -3   6   45.01    1.89
  -4   3  -6   50.96    1.97
  -4   3  -6   55.14    2.41
  -4  -3  -6   50.71    2.55
  -9  -2  -5   10.50    1.01
  -9   2  -5   11.45    1.14
   9   2   5    8.40    0.51
  -9   2  -5    8.77    0.45
  -9  -2  -5   11.00    1.05
 -12   1   6    1.26    0.58
  12  -1  -6    0.97    0.56
  12   1  -6    1.18    0.79
  12  -1  -6    0.91    1.25
  12   1  -6    1.40    0.79
 -10   3  -3   37.53    3.23
  10  -3   3   58.87    5.25
 -10   3  -3   39.23    1.60
  11  -3   2   13.56    1.20
 -11  -3  -2   15.02    0.88
 -11   3  -2   16.82    1.27
 -11   3  -2   14.81    0.87
  11  -3   2   13.12    0.90
  11   3   2   13.24    0.91
  11   3   2   13.51    0.92
 -11  -3  -2   13.69    1.28
   5   4   4   -0.16    0.61
   5  -4   4   -0.66    0.56
  -5   4  -4    1.28    0.79
  -5  -4  -4    1.15    0.85
   5   4   4    0.20    0.79
  -5   4  -4   -0.18    0.97
  -5  -4  -4    0.07    0.56
   5  -4   4    0.46    0.52
   1  -5  -2   54.22    2.51
  -1   5   2   55.52    3.47
  -1   5   2   54.14    3.91
  -1  -5   2   57.26    3.01
   1   5  -2   56.99    2.28
   1   5  -2   56.50    3.88
  -1  -5   2   55.15    2.75
   1  -5  -2   58.24    3.02
  -4   2  -7   12.51    0.55
   4   2   7   11.81    0.74
  -4   2  -7   14.71    0.70
  -4  -2  -7   15.53    1.83
  -4   2  -7   52.49    3.62
  -7   2  -6    4.48    0.20
  -7   2  -6    7.20    0.91
   7   2   6    4.18    0.34
  -7  -2  -6    6.35    0.92
  -7   2  -6    5.86    0.93
   7   2   6    5.23    0.99
   0   5  -2  160.52    6.47
   0  -5   2  150.88    6.31
   0   5   2  156.71    6.95
   0   5   2  154.82    7.32
   0  -5   2  158.71    7.59
   0   5  -2  150.29    7.22
   0  -5  -2  160.71    9.14
 -14   2   1   -0.19    0.49
  14   2  -1    0.52    0.54
 -14   2   1    0.28    0.51
 -14  -2   1    0.19    0.24
 -14  -2   1    0.29    0.37
  14  -2  -1   -0.21    0.55
  14  -2  -1    0.00    0.52
  14   2  -1    1.08    0.90
   5  -4  -5  188.67    8.77
  -5   4   5  194.34    8.88
   5  -4  -5  182.74   10.44
   5   4  -5  178.41    8.54
  -5  -4   5  197.42   10.85
   5   4  -5  171.15    6.50
  -5  -4   5  169.85    6.83
  -5   4   5  187.38    9.08
 -12   0  -4  462.01   29.14
  10   3  -5    3.93    0.99
 -10   3   5    4.28    1.31
  -9   4  -1   64.56    2.85
   9  -4   1   56.35    3.60
   9  -4   1   58.94    2.80
  -9   4  -1   58.62    3.34
   9   4   1   55.29    2.30
   9   4   1   54.06    2.61
  -9  -4  -1   61.09    3.78
  -9  -4  -1   52.57    2.10
  14   2  -2    4.33    0.87
  14   2  -2    4.29    0.85
 -14   2   2   14.04    1.79
 -14   2   2    6.04    0.72
  -8   3   6   84.26    3.95
   8   3  -6   86.40    4.00
   8   3  -6   81.50    3.93
   8  -3  -6   86.76    3.61
  -8   3   6   86.36    3.69
   8  -3  -6   80.87    3.99
   3  -5   1   32.46    2.34
  -3   5  -1   33.07    1.98
  -3   5  -1   33.25    2.39
   3   5   1   31.81    1.62
   3  -5   1   33.70    2.05
  -3  -5  -1   30.64    1.51
   3   5   1   32.86    2.05
  -3  -5  -1   33.41    2.96
   2   4   5  108.90    5.01
  -2   4  -5   99.93    4.41
   2  -4   5  103.47    6.97
   2  -4   5  100.87    5.54
  -2  -4  -5  105.82    4.77
  -2  -4  -5  104.62    5.71
   2   4   5  101.44    4.52
   2  -5  -2   59.23    3.05
   2   5  -2   58.15    2.22
  -2  -5   2   55.03    2.15
  -2  -5   2   63.49    4.12
   2   5  -2   58.79    2.97
  -2   5   2   58.86    2.99
   2  -5  -2   58.26    2.61
  -2   5   2   57.85    3.64
  15   0  -3   -0.35    0.42
  15   0  -3   -0.10    0.59
 -15   0   3   -0.10    0.27
 -15   0   3   -0.40    0.58
 -14   0  -2   58.25    3.20
  14   0   2   40.00    2.18
 -14   0  -2   57.98    2.58
   7   4   3    5.76    0.81
   7   4   3    4.87    1.19
   7  -4   3    5.27    0.74
  -7   4  -3    6.44    0.93
  -7  -4  -3    5.85    0.75
  -7   4  -3    6.23    0.75
  -7  -4  -3    5.71    1.28
   7  -4   3    5.31    0.94
  -1   5  -2   30.63    1.94
   1   5   2   27.57    1.78
  -1   5  -2   30.87    2.05
  -1  -5  -2   30.77    1.90
   1   5   2   30.89    1.66
   1  -5   2   33.02    2.79
   1  -5   2   29.26    1.97
  -1  -5  -2   27.83    1.53
  12   3  -3   35.61    2.08
 -12   3   3   43.62    3.47
  -7  -3  -5    3.49    0.47
   7   3   5    3.14    0.45
   7  -3   5    2.31    0.67
   7  -3   5    3.26    0.76
  -7   3  -5    3.31    1.25
  -7  -3  -5    3.07    0.79
  -7   3  -5    3.63    0.42
   7   3   5    2.89    0.87
  -2   1  -8   14.88    1.56
  -2   1  -8   10.44    0.64
  -2  -1  -8   10.46    0.49
   2   1   8   15.49    1.24
  -2  -1  -8   13.51    1.73
  -2   1  -8   14.16    1.07
  -2   1  -8   11.58    0.62
  15  -1  -1    7.62    0.89
  15  -1  -1    9.21    0.76
  15   1  -1   12.16    1.05
 -15   1   1   10.38    0.77
 -15   1   1    9.22    0.88
  -6   1  -7   19.71    2.11
  -6  -1  -7   20.92    1.41
  -6  -1  -7   20.34    1.46
  -6   1  -7   19.29    1.37
   4   5   0   26.92    1.81
   4  -5   0   25.28    2.65
  -4  -5   0   28.78    1.91
  -4   5   0   28.58    1.84
  -4   5   0   28.76    1.61
  -4  -5   0   27.26    1.74
   4   5   0   27.13    1.31
   4  -5   0   27.62    1.59
   7   1  -8    4.78    0.80
   7  -1  -8    4.50    0.78
   7   1  -8    4.16    0.39
   7  -1  -8    5.26    0.58
   7   1  -8    4.69    0.58
  -7   1   8    4.97    0.76
  -7   1   8    5.13    0.62
   7   1  -8    4.93    1.25
  15  -1  -2    3.93    1.24
  15   1  -2    5.08    0.80
  15  -1  -2    4.51    0.55
 -15   1   2    5.45    0.74
 -15  -1   2    4.41    0.37
  15   1  -2    3.73    0.81
 -15   1   2    5.07    0.57
 -15  -1   2    4.41    0.53
  -4  -5   1   50.97    2.00
  -4   5   1   57.70    2.68
  -4   5   1   59.27    2.96
  -4  -5   1   60.14    3.18
   4  -5  -1   56.10    3.42
   4   5  -1   53.13    2.69
   4   5  -1   54.49    2.96
   4  -5  -1   54.24    4.12
   2   3  -7   32.46    1.35
   2   3  -7   34.56    2.04
   2   3  -7   33.68    2.14
  -2   3   7   30.87    1.66
  -2   3   7   37.72    2.03
   2  -3  -7   35.06    1.90
   2  -3  -7   34.49    1.80
   2   3  -7   35.10    1.68
   9   4  -3  251.37   12.89
  -9   4   3  262.93   13.17
   9  -4  -3  251.85   13.46
   9  -4  -3  270.00   12.74
  -9  -4   3  203.15    8.68
  -9  -4   3  288.47   14.40
  -9   4   3  281.91   14.62
  -3   0  -8   20.16    2.12
  -3   0  -8   22.16    1.49
   3  -3  -7    3.33    1.20
   3   3  -7    2.83    0.64
   3   3  -7    2.78    0.61
   3   3  -7    2.75    0.40
   3   3  -7    2.92    0.40
  -3   3   7    3.72    0.79
   3  -3  -7    2.29    0.72
  -3   3   7    3.56    0.66
  12   2   3    5.04    0.45
  12   2   3    5.17    0.47
  12  -2   3    5.89    0.86
 -12  -2  -3    5.33    0.69
 -12   2  -3    5.75    1.42
 -12   2  -3    5.56    0.64
 -12  -2  -3    5.71    0.70
  12  -2   3    3.85    0.45
  11   2  -6   40.57    2.41
 -11   2   6   40.70    2.22
  11   2  -6   44.05    2.41
 -11   2   6   40.09    2.27
  11  -2  -6   39.51    3.19
  11  -2  -6   39.32    1.72
   8   0  -8  214.65   11.83
  -8   0   8  208.44    8.94
   8   0  -8  192.36    8.83
  -8   0   8  207.55   10.09
  -3   5   2    9.27    1.05
   3   5  -2    9.38    1.03
  -3  -5   2   10.24    1.24
  -3  -5   2    8.03    0.66
  -3   5   2   10.09    1.15
   3  -5  -2    8.55    1.53
   3  -5  -2    9.62    1.21
   3   5  -2   10.98    1.22
   1   3  -7   14.93    0.89
   1   3  -7   16.34    1.43
   1  -3  -7   16.81    1.26
   1   3  -7   15.73    0.86
  -1   3   7   18.01    1.37
   1  -3  -7   14.95    1.07
  -1   3   7   14.16    1.40
   1   3  -7   16.03    0.94
  14  -2   0    9.00    1.70
 -14   2   0   11.04    0.82
 -11   0   7   -0.63    0.66
  11   0  -7    0.09    0.36
  11   0  -7    0.02    0.68
 -11   0   7   -0.24    0.38
  13  -1   3    0.50    0.73
 -13   1  -3   -0.02    0.22
 -13   1  -3    0.88    0.92
   8   4  -4    2.23    0.85
   8  -4  -4    0.65    0.68
  -8  -4   4    1.61    0.94
   8  -4  -4    1.41    0.88
  -8   4   4    0.60    0.83
  -8   4   4    0.94    1.18
   9  -3   4   -0.25    0.51
   9  -3   4   -0.51    0.63
  -9  -3  -4    0.21    0.35
  -9  -3  -4    0.84    0.54
   9   3   4    0.09    0.36
  -9   3  -4   -1.16    1.09
   9   3   4    0.11    0.60
  -9   3  -4    0.04    0.53
 -12  -3  -1   26.36    1.51
 -12   3  -1   35.15    1.85
  12   3   1   27.85    1.51
 -12   3  -1   30.41    1.46
 -12  -3  -1   26.81    1.20
  12   3   1   27.73    1.47
  12  -3   1   29.72    2.56
  12  -3   1   26.19    1.53
  -2  -5  -2   25.23    1.64
  -2   5  -2   23.86    1.32
  -2  -5  -2   21.70    1.37
   2  -5   2   22.55    1.31
   2  -5   2   23.17    1.65
   2   5   2   21.87    1.41
   2   5   2   23.20    2.26
  -2   5  -2   23.39    1.64
   4   3  -7    8.25    0.50
  -4   3   7    8.20    0.94
  -4   3   7   10.89    1.07
   4  -3  -7    8.61    0.96
   4  -3  -7   10.02    0.99
   4   3  -7    9.75    0.86
   4   3  -7    9.43    0.92
 -13   2  -2   35.80    1.55
 -13  -2  -2   47.83    1.90
  13  -2   2   29.90    1.58
  13   2   2   46.56    2.23
  13   2   2   44.43    1.75
 -13  -2  -2   50.69    1.96
 -13   2  -2   42.38    2.24
  10   4  -1  177.90    8.25
 -10  -4   1  190.40    8.30
  10   4  -1  197.86    9.60
 -10   4   1  213.15   10.50
 -10   4   1  236.18   10.58
  10  -4  -1  202.31   11.38
  10  -4  -1  212.95   11.38
 -10  -4   1  236.30   12.72
 -14   0   5    0.03    0.64
 -14   0   5   -0.04    0.30
  14   0  -5    0.59    0.69
  14   0  -5   -0.04    0.21
  14  -2  -3   58.44    3.30
 -14   2   3   66.42    3.04
 -14   2   3   67.08    3.26
  14   2  -3   69.49    3.31
  14  -2  -3   65.80    2.67
  14   2  -3   59.53    3.09
   9   2  -7    3.35    0.87
   9   2  -7    4.12    1.36
   9  -2  -7    2.30    0.91
   9  -2  -7    3.41    0.62
  -9   2   7    3.87    0.82
   6   4  -5    1.41    1.29
   6   4  -5    0.79    0.33
   6  -4  -5    0.89    0.73
  -6  -4   5    2.35    0.86
   6  -4  -5    0.18    0.87
  -6   4   5    0.78    0.77
  -6   4   5    1.22    1.23
  -6  -4   5    1.40    0.32
   2   2  -8   54.29    2.46
  -2   2   8   43.95    2.48
   2   2  -8   48.43    2.00
   2  -2  -8   51.60    3.31
  -2   2   8   54.10    3.41
   2   2  -8   54.57    2.16
   2   2  -8   48.06    2.05
   2  -2  -8   44.07    2.72
   3   2  -8    0.40    0.46
  -3   2   8    0.38    0.73
   3   2  -8   -0.14    0.46
   3  -2  -8    0.25    0.80
   3   2  -8    0.54    0.37
   3  -2  -8    0.95    0.61
   3   2  -8    0.62    0.38
  -3   2   8    1.01    0.64
   0   3   7    0.95    0.71
   0   3  -7    0.12    0.44
   0  -3  -7    0.76    0.49
   0   3  -7    0.98    0.45
   0   3   7    0.41    0.45
   0   3  -7   -0.21    0.41
   0   3  -7    0.25    0.42
   0  -3  -7    0.37    0.66
  -4   5  -1   26.41    1.72
  -4  -5  -1   27.70    2.56
  -4  -5  -1   22.78    1.25
   4  -5   1   23.74    1.51
  -4   5  -1   27.25    1.54
   4  -5   1   25.28    2.49
   4   5   1   25.22    1.76
   4   5   1   23.34    1.31
  11  -2   4    2.86    0.78
 -11   2  -4    4.06    0.84
  11   2   4    3.33    0.56
 -11   2  -4    2.73    0.44
  11   2   4    2.47    0.41
  11  -2   4    2.45    0.48
 -15  -1   0   27.58    1.59
 -15   1   0   27.86    1.89
  15  -1   0   26.44    1.87
  15   1   0   23.79    1.87
 -15  -1   0   27.06    1.24
  15  -1   0   23.25    1.35
  15   1   0   26.68    1.47
 -15   1   0   30.65    1.46
 -12  -1  -4    8.47    1.37
 -12   1  -4    8.23    1.03
 -12  -1  -4    8.70    0.87
  12   1   4    5.74    0.34
  12   1   4    5.60    0.36
 -12   1  -4    8.73    1.04
   3   4   5   11.30    1.42
  -3   4  -5   12.23    1.00
  -3   4  -5   12.49    1.45
   3  -4   5   16.44    2.33
  -3  -4  -5   13.05    1.72
  -3  -4  -5   11.56    0.98
   3  -4   5   11.52    0.95
 -15   1   3    5.79    1.41
 -15  -1   3    0.89    0.31
 -14  -1  -2   15.94    1.03
  14   1   2   11.83    0.74
  14  -1   2   10.61    0.74
 -14   1  -2   15.91    1.13
 -14  -1  -2   14.81    1.41
 -14   1  -2   13.47    0.71
  14  -1   2   13.88    1.52
  14   1   2   11.90    0.98
   1  -2  -8   69.50    3.56
   1   2  -8   84.75    3.21
   1   2  -8   77.60    3.15
   1  -2  -8   82.17    3.75
   1   2  -8   83.74    3.76
  -1   2   8   67.26    2.95
  -1   2   8   82.83    3.88
   1   2  -8   74.91    3.09
   4  -2  -8   53.78    3.26
   4   2  -8   57.49    2.56
   4   2  -8   59.30    2.15
  -4   2   8   62.22    2.83
   4   2  -8   61.47    2.60
   4  -2  -8   60.25    2.71
  -4   2   8   57.37    3.11
  -5   3  -6    1.12    0.64
   5   3   6    0.83    0.34
  -5   3  -6    0.69    0.34
   5  -3   6    0.48    0.58
  -5  -3  -6    1.03    1.10
  -5  -3  -6    0.60    0.39
   5   3   6    1.37    0.75
   5  -3   6    0.23    0.54
 -11   0  -5    0.02    0.68
 -11   0  -5    5.90    1.25
   4  -5  -2    0.28    0.78
   4  -5  -2    0.35    0.64
  -4   5   2    0.67    0.74
   4   5  -2    0.19    0.38
  -4  -5   2   -0.27    0.79
  -4   5   2    0.82    0.64
  -4  -5   2   -0.21    0.57
   4   5  -2    0.32    1.26
 -10   4   0    0.41    0.68
  10   4   0    1.14    1.15
  10   4   0    0.73    0.60
  10  -4   0    0.46    0.70
 -10   4   0    1.33    1.20
  10  -4   0    1.89    0.72
 -10  -4   0    1.48    0.53
 -10  -4   0    0.61    0.78
 -10   4   2   10.98    1.61
  10  -4  -2    9.08    1.06
 -10  -4   2    7.34    0.35
  10  -4  -2    7.89    1.21
 -10  -4   2   10.08    1.21
  10   4  -2   15.53    3.55
  10   4  -2    6.82    0.55
 -10   4   2    8.13    1.09
 -13   0   6   11.38    0.67
  13   0  -6   11.43    0.69
  13   0  -6   12.66    1.39
   5   3  -7   73.80    2.82
   5  -3  -7   81.17    3.65
   5   3  -7   75.03    3.35
   5   3  -7   79.33    3.58
   5  -3  -7   73.89    4.50
  -5   3   7   78.49    3.64
  -5   3   7   84.30    3.84
  -7   0  -7   -0.14    0.76
  -7   0  -7    9.30    1.34
  -5   5   0    7.54    0.97
  -5   5   0    8.71    1.13
  -5  -5   0    7.85    1.18
   5  -5   0    8.03    1.10
   5  -5   0    7.53    0.96
   5   5   0    7.80    1.68
   5   5   0    7.15    0.68
  -5  -5   0    7.42    0.66
   5  -5  -1    1.45    0.75
   5  -5  -1    0.96    0.88
   5   5  -1    3.10    1.38
   5   5  -1    1.13    0.46
  -5  -5   1    1.48    0.66
  -5   5   1    1.40    0.75
  -5   5   1    0.38    1.32
  -5  -5   1    2.67    0.87
   3  -5   2   22.09    1.35
   3   5   2   21.34    1.36
   3   5   2   22.93    1.65
   3  -5   2   23.62    1.60
  -3  -5  -2   21.90    1.31
  -3   5  -2   23.68    1.40
  -3  -5  -2   23.60    1.64
  -3   5  -2   22.86    1.54
  -3  -1  -8    3.30    0.84
  -3  -1  -8    2.73    0.31
  -3  -1  -8    2.56    0.30
  -3   1  -8    2.88    0.18
  -3   1  -8    3.11    0.27
  -3   1  -8    4.13    0.76
  -3   1  -8    4.59    0.73
  -5   2  -7    0.03    0.14
  -5  -2  -7   -0.67    0.64
   5   2   7    0.09    0.25
  -5   2  -7   -0.12    0.23
  -5   2  -7    1.88    0.96
  -5   2  -7    2.99    1.64
  -5  -2  -7    0.44    0.27
   6  -4   4    0.55    0.55
  -6   4  -4    0.98    0.55
   6   4   4    1.77    0.68
  -6  -4  -4    1.13    0.59
   6   4   4    1.55    0.54
   6  -4   4    0.81    0.63
  -6   4  -4    0.34    0.66
  -6  -4  -4    1.15    0.98
 -15   0  -1    0.09    0.50
 -15   0  -1    0.30    0.79
  15   0   1    0.53    0.61
  15   0   1    0.33    0.65
  -8   1   8    2.36    0.54
   8   1  -8    3.74    1.23
   8   1  -8    1.96    0.28
   8  -1  -8    2.96    1.20
   8   1  -8    2.59    0.82
   8  -1  -8    2.34    0.49
   8   1  -8    2.12    0.44
  -8   1   8    2.32    0.70
  -9   1  -6   36.44    2.15
  -9  -1  -6   35.85    2.08
  -9  -1  -6   40.14    2.99
  -1  -3  -7    0.83    0.76
  -1   3  -7   -0.29    0.39
   1   3   7    0.72    0.76
   1   3   7    1.00    0.43
  -1   3  -7    0.42    0.80
  -1   3  -7    0.61    0.76
  -1  -3  -7    0.62    0.70
  -1   3  -7    0.33    0.43
 -11   1   7   18.06    1.47
 -11   1   7   17.57    1.26
  11  -1  -7   18.58    1.23
  11   1  -7   19.77    1.53
  11  -1  -7   17.90    1.53
  11   1  -7   18.96    2.33
   0  -2  -8    4.14    0.85
   0   2  -8    4.55    0.93
   0   2  -8    4.45    0.95
   0   2  -8    3.81    0.50
   0   2   8    4.07    0.90
   0   2  -8    3.44    0.74
   0  -2  -8    3.86    0.54
   0   2   8    3.15    0.72
  -9   3   6    8.69    1.08
   9   3  -6    9.61    1.09
   9  -3  -6    7.99    0.87
   9   3  -6    7.08    1.77
  -9   3   6    8.62    0.91
   9  -3  -6    6.96    1.14
  -5   2   8  109.70    5.10
   5   2  -8  116.49    4.70
   5  -2  -8  119.68    5.16
   5   2  -8  110.69    5.97
  -5   2   8  122.52    6.36
   5  -2  -8  111.92    5.30
   5   2  -8  125.26    5.41
 -15   0   4   16.84    1.93
  15   0  -4   17.45    1.38
  15   0  -4   13.81    0.65
 -15   0   4   15.48    0.64
  -1   5   3   45.50    2.59
   1  -5  -3   45.40    2.68
   1   5  -3   45.29    2.52
   1  -5  -3   42.71    2.28
   1   5  -3   46.39    1.91
  -1  -5   3   48.19    2.71
  -1   5   3   43.51    2.44
 -13   3   1    9.12    1.50
  13  -3  -1    7.48    1.06
 -13  -3   1    7.81    0.58
  13   3  -1   44.64    3.62
  13   3  -1    9.23    0.97
   0   5  -3   61.93    2.45
   0   5  -3   59.32    3.99
   0  -5   3   59.65    3.08
   0  -5   3   55.36    2.35
   0   5   3   57.58    2.89
   0   5   3   58.73    3.06
   0  -5  -3   61.34    3.20
   0  -5  -3   56.95    2.82
  -9   4  -2    2.44    0.74
  -9   4  -2    0.92    0.60
   9   4   2    5.65    1.15
   9   4   2    1.05    0.56
   9  -4   2    1.79    0.61
  -2  -5   3   45.23    1.81
   2  -5  -3   45.31    3.09
  -2  -5   3   48.16    3.67
  -2   5   3   49.36    2.66
   2   5  -3   48.09    1.90
  -2   5   3   48.69    4.93
   2  -5  -3   45.09    2.74
   2   5  -3   47.79    2.60
  -4   0  -8   94.53    4.54
  -4   0  -8  107.16    5.74
  14   1  -5  130.95    6.71
  14  -1  -5  131.74    5.40
 -14   1   5  133.07    5.76
  14   1  -5  134.82    6.77
  14  -1  -5  130.75    8.10
 -14   1   5  141.45    6.63
   9   0  -8  109.01    5.33
   9   0  -8  101.45    4.09
  -9   0   8  108.03    4.53
  -9   0   8  110.27    5.17
 -12   3   4  135.40    6.49
 -12   3   4  131.42    6.09
  12  -3  -4  123.54    5.50
  12   3  -4  134.89    6.25
  12   3  -4  128.63    9.55
  12  -3  -4  123.22    7.62
  14  -2   1    0.69    0.45
 -14  -2  -1    0.37    0.38
 -14   2  -1    0.32    0.43
 -14  -2  -1    0.66    0.37
 -14   2  -1    0.86    0.61
  14   2   1    0.50    0.44
  14  -2   1    0.04    0.59
  14   2   1    0.03    0.47
 -13   3   2   70.18    3.76
  13  -3  -2   58.60    3.98
  13  -3  -2   63.34    2.90
  13   3  -2   68.52    3.26
  13   3  -2   61.47    3.09
 -13   3   2   66.96    3.14
  13  -2  -5    0.02    0.70
 -13   2   5   -0.08    0.43
 -13   2   5    0.39    0.68
  13  -2  -5    0.23    0.73
  13   2  -5    0.69    0.74
  13   2  -5    0.10    0.75
   7   4  -5  186.51    9.07
  -7   4   5  185.51    9.06
  -7   4   5  198.90    9.16
   7   4  -5  193.34    8.97
   7  -4  -5  192.75    8.73
   7  -4  -5  185.92    9.27
  -5   5  -1   87.29    4.68
  -5   5  -1   80.59    3.87
  -5  -5  -1   83.13    4.05
   5   5   1   76.92    3.30
   5  -5   1   76.87    4.51
   5   5   1   76.92    3.84
   5  -5   1   78.42    3.98
  -5  -5  -1   74.53    3.14
  -8   2  -6   20.58    3.61
  -8   2  -6   16.28    1.39
  -8  -2  -6   15.42    1.31
  -8  -2  -6   15.21    1.27
   6   3  -7    1.99    0.23
   6  -3  -7    3.24    0.71
   6   3  -7    2.12    0.36
   6   3  -7    3.17    0.74
   6   3  -7    3.47    1.20
   6  -3  -7    2.33    0.79
  -6   3   7    2.78    0.74
  -6   3   7    2.46    1.16
 -11   3   5   12.68    1.80
  11   3  -5   12.11    1.38
  -8   4  -3  194.79    9.82
  -8  -4  -3  179.16    9.67
   8   4   3  169.68    8.24
  -8   4  -3  198.20    9.04
   8  -4   3  169.90    8.22
   8  -4   3  174.01    9.75
  -8  -4  -3  170.86    8.98
   8   4   3  173.88    8.41
  -5   5   2   33.35    1.88
  -5  -5   2   28.90    1.19
  -5  -5   2   33.75    3.01
  -5   5   2   33.85    2.96
   5  -5  -2   32.12    1.82
   5   5  -2   30.65    1.64
   5  -5  -2   32.23    2.14
   5   5  -2   32.58    2.08
   1   5   3   -0.03    1.03
  -1  -5  -3    0.04    0.69
   1  -5   3    0.09    0.79
  -1  -5  -3   -0.42    0.98
  -1   5  -3    0.34    0.50
   1  -5   3    1.24    0.69
  -1   5  -3    0.17    1.11
   1   5   3   -1.04    1.09
 -11  -1  -5    7.57    0.95
 -11  -1  -5    6.84    0.96
 -11   1  -5    6.69    1.04
  -3   5   3   35.52    2.86
   3   5  -3   33.69    2.14
  -3   5   3   35.02    2.15
   3  -5  -3   33.70    1.90
   3   5  -3   35.32    1.38
   3  -5  -3   32.90    2.17
  -3  -5   3   33.98    2.23
  -4  -4  -5   60.96    2.86
   4   4   5   60.34    2.73
   4  -4   5   61.32    3.44
   4   4   5   65.54    3.19
  -4   4  -5   61.68    2.71
  -4  -4  -5   63.07    2.97
  -4   4  -5   64.21    2.85
  13  -1  -6    6.10    0.53
  13   1  -6    6.66    1.17
 -13   1   6    6.12    0.54
 -13   1   6    7.84    1.06
  13   1  -6    6.91    1.12
  13  -1  -6    6.17    1.74
  -1  -2  -8   19.91    1.50
   1   2   8   20.46    1.54
  -1   2  -8   19.43    1.17
  -1   2  -8   20.25    1.20
   1   2   8   15.32    1.15
  -1   2  -8   21.12    1.19
  -1  -2  -8   17.32    1.24
  -1   2  -8   17.82    0.89
  -7  -1  -7    0.39    1.13
  -7   1  -7    1.90    0.68
  -7   1  -7    0.99    0.75
  -7  -1  -7   -0.30    0.75
 -10  -4  -1   43.90    3.00
  10   4   1   36.82    1.74
  10  -4   1   39.38    2.15
  10   4   1   37.98    2.07
 -10  -4  -1   36.85    1.55
 -10   4  -1   42.28    2.72
  10  -4   1   41.97    3.12
 -10   4  -1   46.04    2.30
  -6   2   8   11.12    1.04
   6   2  -8   11.53    0.56
  -6   2   8   12.76    1.04
   6  -2  -8   12.31    1.01
   6   2  -8   11.56    1.08
   6  -2  -8   11.34    1.10
   6   2  -8   13.17    1.59
  10  -2   5   40.24    2.17
 -10   2  -5   53.21    4.71
 -10  -2  -5   41.70    2.04
 -10  -2  -5   39.07    2.09
  10   2   5   29.93    1.19
   8   3   5    6.03    0.77
  -8  -3  -5    5.82    0.57
  -8   3  -5    6.00    0.49
  -8  -3  -5    6.33    1.43
   8   3   5    7.45    1.56
  -8   3  -5    7.03    1.01
   8  -3   5    5.72    0.51
   8  -3   5    6.95    0.96
 -13  -3   0   10.58    0.60
  13  -3   0   12.21    1.70
  13  -3   0    9.24    1.42
 -13  -3   0    9.93    0.87
  13   3   0   10.33    0.99
 -13   3   0   12.62    1.09
 -13   3   0   13.22    1.45
  13   3   0   11.49    1.47
  -9   4   4   36.96    2.16
   9   4  -4   30.26    2.05
   9  -4  -4   37.77    2.43
   9   4  -4   29.55    3.09
  -9   4   4   39.04    2.05
   9  -4  -4   37.96    2.77
   4  -5   2   21.28    1.57
   4   5   2   21.24    1.33
  -4  -5  -2   21.19    1.25
  -4  -5  -2   24.07    1.59
  -4   5  -2   22.66    2.25
   4   5   2   21.87    2.30
  -4   5  -2   24.89    2.05
   4  -5   2   22.28    1.41
  10   4  -3   12.03    1.27
  10  -4  -3   10.85    1.13
  10   4  -3   11.79    1.27
 -10   4   3   11.41    1.84
  10  -4  -3   10.70    1.33
  -2   3  -7  139.66    6.73
  -2   3  -7  122.24    5.57
   2   3   7  138.75    7.84
  -2   3  -7  126.17    5.24
   2   3   7  105.12    5.52
  -2  -3  -7  113.97    5.30
  -2   3  -7  124.89    5.62
  -2  -3  -7  137.77    6.42
  15  -1   1    2.15    0.80
  15   1   1    0.46    0.71
  15   1   1    1.28    0.72
 -15  -1  -1    0.97    0.47
 -15   1  -1    0.74    0.75
 -15  -1  -1    1.59    0.48
  15  -1   1   -0.45    0.55
  14  -2  -4   44.55    3.62
  14  -2  -4   49.69    2.16
 -14   2   4   49.65    2.69
  14   2  -4   49.12    2.73
  14   2  -4   90.66    8.94
  11   3   3    1.72    0.65
 -11   3  -3   -0.27    0.61
  11  -3   3   -0.36    0.61
   6  -5  -1   61.10    2.93
   6   5  -1   55.25    2.21
   6  -5  -1   60.18    3.38
  -6   5   1   63.20    3.16
   6   5  -1   61.47    3.29
  -6  -5   1   66.20    4.44
  -6   5   1   66.72    3.07
  -6  -5   1   55.85    2.17
   2  -4  -6   16.09    1.41
   2   4  -6   17.41    1.27
  -2  -4   6   15.61    0.82
  -2   4   6   17.36    1.34
   2   4  -6   17.49    0.86
  -2  -4   6   18.40    1.32
  -2   4   6   18.80    2.25
   2  -4  -6   15.84    1.57
 -10   2   7   19.92    1.51
  10  -2  -7   19.91    1.68
  10   2  -7   23.46    2.50
  10   2  -7   30.12    4.04
  10  -2  -7   20.22    1.59
  15  -1  -4   30.54    2.02
  15   1  -4   31.37    1.98
  15   1  -4   32.40    2.86
  15  -1  -4   30.07    1.31
 -15   1   4   30.85    1.64
 -15   1   4   33.15    1.90
  -6  -5   0    2.09    0.91
   6  -5   0    2.78    1.26
   6   5   0    2.53    0.82
   6   5   0    3.54    0.90
   6  -5   0    1.63    0.88
  -6  -5   0    2.08    0.78
  -6   5   0    2.88    0.86
  -6   5   0    3.41    0.82
  12   3   2   46.70    2.09
  12  -3   2   43.11    2.07
  12   3   2   47.97    2.07
  12  -3   2   50.91    2.59
 -12   3  -2   50.24    2.65
 -12  -3  -2   48.73    2.04
 -12   3  -2   54.76    2.64
 -12  -3  -2   50.99    2.03
   1  -4  -6   10.02    1.20
  -1  -4   6   10.88    1.07
  -1   4   6   34.32    3.39
   1   4  -6   11.43    0.74
  -1   4   6   10.68    1.06
  -1  -4   6   10.49    1.06
   1   4  -6   11.21    1.03
  -2   5  -3    5.41    0.92
  -2   5  -3    6.02    1.14
  -2  -5  -3    3.60    0.81
  -2  -5  -3    5.64    1.51
   2   5   3    3.54    1.31
   2  -5   3    3.59    0.70
   2   5   3    4.70    0.93
   2  -5   3    4.40    0.91
  12  -2  -6   42.02    1.87
  12   2  -6   47.17    3.70
 -12   2   6   45.19    2.48
 -12   2   6   42.88    1.87
  12  -2  -6   42.84    2.57
  12   2  -6   42.44    2.62
  -3   4   6   16.44    1.43
  -3  -4   6   17.87    1.39
   3  -4  -6   15.75    2.09
   3  -4  -6   21.46    1.54
   3   4  -6   16.77    0.80
   3   4  -6   17.37    1.35
  -3  -4   6   15.17    0.74
  -3   4   6   18.29    1.56
 -12   0   7    0.01    0.22
 -12   0   7   -0.09    1.08
  12   0  -7    0.25    0.21
  12   0  -7    0.12    0.70
   4  -5  -3    1.69    0.97
   4   5  -3    1.29    0.63
   4   5  -3    1.31    0.89
  -4   5   3    3.45    1.47
  -4   5   3    2.77    0.92
  -4  -5   3    1.36    0.90
 -16   0   2  122.00    5.90
  16   0  -2   92.97    3.92
 -16   0   2  109.95    4.26
  16   0  -2   95.82    5.83
  -4  -1  -8    2.91    0.77
  -4  -1  -8    1.68    1.29
  -4   1  -8    1.75    0.76
  16   0  -1    0.43    0.36
 -16   0   1    0.33    0.59
  16   0  -1    0.31    0.53
 -16   0   1   -0.30    0.51
   9  -1  -8    0.18    0.61
  -9   1   8    0.49    0.40
   9   1  -8   -1.32    1.03
   9   1  -8   -0.11    0.19
   9   1  -8   -0.53    0.65
   9   1  -8   -0.20    0.18
  -9   1   8    0.14    0.60
   9  -1  -8    0.64    0.65
 -13   3   3    7.86    1.86
  13   3  -3    7.48    1.62
   6   3   6   58.75    4.04
  -6  -3  -6   56.42    2.83
  -6   3  -6   52.11    2.00
   6  -3   6   54.09    2.47
   6  -3   6   54.85    2.63
  -6   3  -6   62.25    2.90
   6   3   6   48.97    2.37
  -6  -3  -6   47.53    2.11
   0  -4   6    4.07    0.80
   0  -4  -6    3.24    0.85
   0   4  -6    4.22    0.57
   0   4   6    3.64    0.75
   0   4  -6    4.35    0.79
   0   4   6   10.59    1.96
  14   0   3    0.13    0.21
 -14   0  -3   -0.61    0.56
  14   0   3    0.51    0.35
 -14   0  -3    0.01    0.58
   3   0  -9    0.20    0.42
   3   0  -9    0.23    0.40
   3   0  -9    0.35    0.45
   3   0  -9    0.40    0.43
   7   3  -7    1.84    1.15
   7  -3  -7    1.31    0.65
  -7   3   7    1.80    0.69
  -7   3   7    1.83    1.06
   7   3  -7    1.94    0.71
   7   3  -7    0.92    0.18
   7  -3  -7    0.21    1.22
  -4  -4   6    0.77    0.29
  -4  -4   6    1.36    0.81
  -4   4   6    2.03    0.77
  -4   4   6    1.67    0.74
   4  -4  -6    3.11    1.22
   4   4  -6    0.94    0.30
   4   4  -6    2.22    1.15
   4  -4  -6    0.96    0.82
   2   0  -9    0.74    0.72
   2   0  -9    0.04    0.35
   2   0  -9    0.18    0.73
   2   0  -9   -0.12    0.52
  10   3   4   82.51    3.99
  10  -3   4   65.34    2.97
 -10  -3  -4   79.92    3.66
  10   3   4   73.89    3.52
  10  -3   4   82.29    3.92
 -10   3  -4   92.32    5.35
 -10  -3  -4   82.66    3.40
 -10   3  -4   77.92    3.09
 -10   0  -6    2.25    1.68
 -13   0  -4    5.68    0.82
  13   0   4    1.74    0.15
  -2   2  -8  180.92    7.53
   2   2   8  130.80    7.15
  -2   2  -8  208.42    9.33
  -2   2  -8  159.38    7.35
   2   2   8  208.45   10.14
  -2   2  -8  191.14    9.79
  -2  -2  -8  198.32    9.39
  -2  -2  -8  158.72    7.73
  15   2  -1   95.56    5.20
  15  -2  -1   79.82    3.99
  15   2  -1   79.86    3.98
 -15  -2   1   82.51    3.26
  15  -2  -1   91.18    3.80
 -15   2   1  101.70    4.83
 -15   2   1   90.51    4.79
  11  -4  -1   80.74    4.28
 -11   4   1   96.58    4.24
 -11  -4   1   98.83    4.51
  11  -4  -1   90.16    4.26
  11   4  -1   84.35    4.08
 -11  -4   1   70.71    2.68
 -11   4   1   86.93    4.15
  -6   2  -7    9.38    0.29
  -6   2  -7   10.63    0.33
  -6  -2  -7   10.76    0.47
   6  -5  -2   37.68    2.93
  -6   5   2   42.73    2.45
  -6  -5   2   34.01    1.36
  -6   5   2   40.65    2.17
   6  -5  -2   38.53    3.45
   6   5  -2   37.77    2.34
  -6  -5   2   41.05    2.49
   6   5  -2   35.45    1.40
   4   0  -9   -0.32    0.44
   4   0  -9    0.39    0.42
   4   0  -9    0.51    0.42
   7  -2  -8   51.99    2.41
   7   2  -8   53.80    2.58
   7  -2  -8   54.76    2.74
  -7   2   8   50.47    2.52
  -7   2   8   55.44    3.22
   7  -4   4    2.02    0.59
  -7   4  -4    3.19    0.78
   7   4   4    2.62    0.77
   7   4   4    2.37    0.94
   7  -4   4    1.80    0.75
  -7  -4  -4    4.12    0.65
  -7   4  -4    2.44    0.59
  -7  -4  -4    3.11    0.71
 -15   2   2   41.92    2.75
  15   2  -2   33.79    2.91
  15   2  -2   27.84    2.74
  15  -2  -2   36.66    2.98
  15  -2  -2   41.89    2.51
 -10   3   6   41.64    2.01
 -10   3   6   39.34    3.18
  10  -3  -6   41.05    1.94
  10   3  -6   40.13    2.31
  10  -3  -6   39.21    3.45
  10   3  -6   38.28    2.40
   6  -5   1    4.96    0.93
  -6   5  -1    5.78    0.92
  -6  -5  -1    3.24    1.03
  -6   5  -1    5.60    0.99
  -6  -5  -1    6.16    1.08
   6   5   1    3.74    1.06
   6   5   1    5.35    0.94
   6  -5   1    5.78    1.56
   8   4  -5   54.61    2.86
   8  -4  -5   51.48    3.03
  -8   4   5   50.71    2.82
   8  -4  -5   54.10    2.59
   8   4  -5   51.83    3.92
   1   0  -9    0.29    0.31
   1   0  -9    0.41    0.47
   1   0  -9    0.01    0.79
   1   0  -9   -0.02    0.47
  -5   0  -8   57.70    2.89
  -5   0  -8   56.32    2.89
   3   5   3   20.89    1.44
   3   5   3   17.82    1.43
   3  -5   3   18.41    1.45
  -3  -5  -3   19.61    1.90
  -3   5  -3   19.14    1.47
  -3  -5  -3   21.46    2.27
   3  -5   3   17.76    1.25
  -3   5  -3   20.88    1.31
 -16   0   3   -0.36    0.59
 -16   0   3    0.06    0.29
  16   0  -3   -0.11    0.62
  16   0  -3   -0.27    0.45
  -3   3  -7    9.65    0.96
  -3   3  -7   10.15    0.97
  -3  -3  -7   10.02    1.87
  -3   3  -7   11.42    1.49
   3   3   7   10.53    1.29
   3   3   7    8.93    0.97
  -3   3  -7    9.81    0.89
  -3  -3  -7    9.69    1.09
 -10   0   8    2.18    0.37
  10   0  -8    2.12    1.26
  10   0  -8    2.17    0.34
 -10   0   8    3.63    0.77
   1   4   6    7.84    2.36
  -1   4  -6    6.40    0.71
   1  -4   6    6.93    0.81
  -1   4  -6    5.85    0.80
   1   4   6    5.52    1.19
  -1  -4  -6    5.13    0.86
  11   4  -2   23.46    1.64
  11  -4  -2   24.43    1.66
 -11   4   2   21.86    1.70
  11  -4  -2   20.91    2.66
 -11   4   2   26.42    1.65
  11   4  -2   21.88    1.65
  -5  -5  -2    6.88    1.01
  -5   5  -2    7.40    1.50
   5   5   2    6.65    0.82
   5   5   2    5.86    0.99
   5  -5   2    5.94    0.90
   5  -5   2    6.71    0.98
  -5   5  -2    6.15    0.93
  -5  -5  -2    6.42    1.18
  -8   0  -7    0.20    0.69
  -8   0  -7   25.33    3.40
 -13   2  -3    0.66    0.31
 -13   2  -3   -0.08    0.71
 -13  -2  -3    0.17    0.52
  13   2   3    0.59    0.34
  13  -2   3    0.54    0.30
  13  -2   3   -0.46    0.67
  13   2   3    0.92    0.50
 -13  -2  -3    0.56    0.53
   5   4   5   17.66    1.56
   5   4   5   18.88    1.46
  -5  -4  -5   18.84    1.66
  -5  -4  -5   18.34    1.99
  -5   4  -5   17.60    1.09
  -5   4  -5   21.41    2.73
   5  -4   5   18.19    1.16
   5  -4   5   18.03    1.28
  -5   5   3   12.40    1.44
  -5  -5   3   12.72    2.33
   5  -5  -3   11.73    2.19
   5   5  -3   11.10    0.69
   5  -5  -3   12.42    1.87
   5   5  -3   11.74    1.39
  -5   5   3   19.33    3.08
  -5   0   9   -0.18    0.43
  -5   0   9    0.04    0.44
   5   0  -9    0.13    0.46
   5   0  -9    0.16    0.62
 -11  -4   0   11.47    1.23
  11   4   0    8.43    0.95
  11  -4   0    8.56    1.62
  11  -4   0   10.70    1.86
 -11   4   0   10.66    1.15
 -11  -4   0    7.84    0.82
 -11   4   0    8.45    1.03
  11   4   0    9.84    1.10
 -13   3  -1    0.70    0.75
  13  -3   1    1.32    0.59
  13  -3   1    1.37    0.70
 -13   3  -1    2.02    0.87
 -15   0  -2   49.11    2.26
 -15   0  -2   46.59    2.97
   5  -4  -6   13.29    1.40
   5   4  -6   14.79    1.30
   5   4  -6   15.43    1.22
  -5   4   6   14.59    1.28
   5  -4  -6   15.62    1.28
   5   4  -6   12.87    0.58
  -5   4   6   15.60    1.91
  12   1  -7  109.08    6.96
  12  -1  -7  104.50    4.26
 -12   1   7  115.24    5.52
 -12   1   7  107.65    4.32
  12   1  -7  118.36    7.06
  12  -1  -7  109.34    5.74
 -16   1   2    4.65    0.58
 -16   1   2    6.60    1.25
  16  -1  -2    4.34    0.59
  16   1  -2    4.68    0.81
 -16  -1   2    3.80    0.38
  16  -1  -2    5.16    1.24
  16   1  -2    5.34    1.29
 -16  -1   2    4.69    0.57
  16   1  -1    3.03    0.73
  16  -1  -1    2.26    0.68
  16   1  -1    4.92    0.86
 -16   1   1    3.39    0.69
 -16   1   1    2.91    0.59
  16  -1  -1    2.32    0.56
 -15   0   5   -0.84    0.68
  15   0  -5    0.24    0.32
  15   0  -5    0.66    0.73
 -15   0   5    0.22    0.33
 -15   2   0    4.58    0.73
  15   2   0    3.94    0.73
  15  -2   0    6.79    1.23
 -12  -2  -4   59.58    3.34
 -12   2  -4   64.73    3.15
 -12   2  -4   47.88    2.09
  12   2   4   47.99    2.06
  12   2   4   50.00    2.22
  12  -2   4   52.84    2.78
 -12  -2  -4   63.18    3.44
 -14   0   6  134.99    5.79
 -14   0   6  182.62    9.80
  14   0  -6  166.29    8.65
  14   0  -6  139.08    6.27
   0   0  -9   -0.03    0.27
   0   0  -9   -0.32    0.28
   0   0  -9   -0.03    0.51
   0   0  -9    0.03    0.56
 -14   1  -3    2.03    0.30
  14   1   3    4.23    0.72
  -7  -5   1    4.36    0.76
   7  -5  -1    4.55    1.08
   7   5  -1    4.95    1.10
   7   5  -1    5.34    0.54
   7  -5  -1    5.40    1.53
  -7  -5   1    6.02    1.13
  -7   5   1    6.45    1.05
  -7   5   1    5.81    0.99
  15  -2  -3   47.73    2.84
 -15   2   3   53.23    2.29
 -15   2   3   56.88    3.72
  15   2  -3   48.50    2.64
  15  -2  -3   48.99    2.25
  15   2  -3   51.66    2.70
   3   1  -9   10.89    0.83
  -3   1   9   12.78    1.08
   3  -1  -9   10.84    1.23
   3   1  -9   11.41    0.81
  -3   1   9    9.37    0.80
   3  -1  -9   11.86    1.01
   3   1  -9   12.60    1.16
   3   1  -9   11.22    0.82
 -14  -2  -2    1.95    0.54
 -14   2  -2    1.88    0.46
 -14  -2  -2    2.35    0.55
  14   2   2    1.61    0.73
  14  -2   2    1.89    0.46
  14   2   2    1.58    0.47
 -14   2  -2    3.99    0.76
   7   5   0   99.11    6.03
   7  -5   0   91.06    4.80
   7  -5   0   99.41    4.58
  -7   5   0  106.98    4.71
  -7   5   0  101.93    6.11
  -7  -5   0  102.26    4.90
   7   5   0   85.84    3.74
  -7  -5   0   85.49    3.55
  -2   1   9   50.48    3.16
   2   1  -9   73.96    2.98
   2   1  -9   69.82    2.96
   2  -1  -9   63.74    3.20
  -2   1   9   75.63    3.40
   2   1  -9   69.18    3.16
   2  -1  -9   69.32    3.91
   2   1  -9   61.29    2.68
  10  -4   2    0.10    0.93
  10   4   2   34.75    3.29
 -10   4  -2    0.98    0.56
 -10   4  -2    0.70    0.73
 -10   1  -6    8.44    1.16
 -10   1  -6    8.19    1.16
 -10  -1  -6    8.95    1.07
 -10  -1  -6    9.11    1.10
 -13   1  -4    9.59    1.11
 -13  -1  -4    7.58    1.44
 -13  -1  -4    8.28    1.44
 -13   1  -4    9.01    1.07
  -1  -5   4   47.52    2.53
   1   5  -4   54.28    2.63
   1  -5  -4   52.47    2.67
  -1  -5   4   52.84    2.82
   1  -5  -4   49.75    3.83
  -1   5   4   52.01    2.71
   1   5  -4   52.19    2.74
  -1   5   4   51.30    2.72
 -12   0  -5   -0.29    0.85
 -12   0  -5   14.19    1.46
   4   1  -9   49.74    2.41
  -4   1   9   39.32    2.18
   4  -1  -9   47.42    2.33
   4   1  -9   47.82    2.19
  -4   1   9   48.91    2.44
   4   1  -9   43.94    2.82
   4  -1  -9   48.90    2.33
 -10   4   4   26.79    1.80
 -10   4   4   26.50    1.55
  10  -4  -4   25.79    2.27
  10  -4  -4   24.54    2.88
  10   4  -4   19.40    1.74
  -6   0   9    0.07    0.42
  -6   0   9    1.37    0.51
   6   0  -9   -0.80    0.84
   6   0  -9   -0.18    0.38
  -2   5   4    4.40    1.43
   2  -5  -4    2.96    0.92
  -2  -5   4    2.82    0.75
   2   5  -4    1.23    0.76
   2  -5  -4    3.05    1.29
   2   5  -4    2.33    1.38
  -2  -5   4    2.62    0.88
  -2   5   4    2.72    1.34
  -9  -4  -3   66.47    3.13
   9   4   3   61.87    3.06
   9   4   3   59.59    3.47
  -9   4  -3   63.53    2.77
   9  -4   3   62.30    3.20
   9  -4   3   59.95    2.84
  -9   4  -3   68.66    3.35
  -9  -4  -3   59.66    2.81
  -2   4  -6   22.29    1.32
  -2  -4  -6   19.48    1.95
   2   4   6   20.26    1.33
  -2   4  -6   25.27    1.89
   2   4   6   29.65    3.86
   2  -4   6   23.46    1.93
   8  -3  -7   15.30    1.47
  -8   3   7   15.88    2.02
  -8   3   7   15.27    1.20
   8  -3  -7   16.29    1.20
   8   3  -7   16.14    1.38
   8   3  -7   16.75    1.32
  -3  -2  -8    6.73    0.51
  -3   2  -8    7.92    0.63
  -3   2  -8    9.19    0.63
   3   2   8    6.68    0.64
  -3   2  -8    9.39    0.98
  -3   2  -8   11.14    0.98
  -3  -2  -8    9.99    1.17
   3   2   8    9.85    1.98
   0   5   4   86.18    4.10
   0  -5   4   82.40    4.10
   0  -5  -4   85.17    5.34
   0  -5   4   84.55    4.20
   0   5  -4   88.91    4.23
   0  -5  -4   84.09    3.98
   0   5  -4   82.80    4.02
   0   5   4   84.42    4.09
  12   3  -5   17.24    1.51
  12   3  -5   16.89    1.60
 -12   3   5   19.79    2.84
   8   2  -8   25.64    1.58
   8  -2  -8   24.96    1.37
  -8   2   8   22.93    1.39
  -8   2   8   22.09    2.23
   8   2  -8   23.54    1.64
   8  -2  -8   23.14    2.52
   1   1  -9   42.45    1.73
  -1   1   9   49.50    2.48
   1  -1  -9   46.40    2.32
   1  -1  -9   36.35    1.69
   1   1  -9   46.20    2.66
   1   1  -9   39.26    1.74
   1   1  -9   47.91    2.10
  -5   1  -8    4.46    1.24
  -5  -1  -8    8.59    1.07
  -5  -1  -8   10.14    1.11
 -16   1   3   19.55    1.88
 -16   1   3   20.75    2.34
  16   1  -3   15.65    1.34
  16   1  -3   14.50    1.93
  -9  -2  -6   70.79    4.44
  -9   2  -6   74.55    3.65
  -9   2  -6   68.80    3.60
  10   1  -8    0.46    0.74
 -10   1   8    0.62    0.40
  10   1  -8    0.61    0.26
  10   1  -8    0.47    0.16
 -10   1   8    0.30    0.68
  10  -1  -8    0.66    0.39
  10  -1  -8    0.70    0.73
  10   1  -8    0.36    0.73
   4  -5   3   30.33    2.35
  -4  -5  -3   27.55    1.63
   4   5   3   28.94    1.78
  -4  -5  -3   30.00    2.67
  -4   5  -3   28.67    1.76
  -4   5  -3   30.99    2.36
   4  -5   3   29.83    1.85
   4   5   3   28.66    1.80
  11  -2  -7    7.62    1.99
  11   2  -7   20.08    2.75
  11   2  -7   11.48    1.27
 -11   2   7    8.50    1.82
  11  -2  -7    9.72    1.16
  13   3  -4   48.86    2.83
 -13   3   4   50.85    2.79
  13  -3  -4   49.84    2.34
  13  -3  -4   47.15    2.92
  -8  -1  -7   33.05    2.12
  -8   1  -7   34.66    2.07
  -8  -1  -7   36.73    2.15
  -8   1  -7   36.97    2.20
   6  -4  -6    0.56    0.72
  -6   4   6    0.38    0.68
   6   4  -6    0.34    0.70
  -6   4   6   -0.08    0.69
   6   4  -6    0.32    0.30
   6   4  -6   -0.28    0.67
   6  -4  -6    0.48    0.75
   6   4  -6    0.03    0.28
  -3   5   4   21.08    1.53
   3   5  -4   19.25    1.59
   3  -5  -4   18.11    1.69
   3   5  -4   19.97    1.27
   3  -5  -4   19.90    1.47
  -3  -5   4   19.89    2.37
  -3   5   4   20.41    1.62
  16  -1   0    0.22    0.48
 -16  -1   0   -0.07    0.61
 -16  -1   0   -0.19    0.38
  16   1   0   -0.23    0.77
 -16   1   0   -0.10    0.52
  16   1   0    0.29    0.51
  16  -1   0    0.74    0.49
 -16   1   0    0.82    0.74
   7   5  -2    6.98    1.12
   7  -5  -2    7.55    1.15
   7   5  -2    6.01    0.52
  -7   5   2    6.75    1.13
  -7  -5   2    8.80    1.29
  -7  -5   2    5.75    0.72
   7  -5  -2    7.63    1.06
  -7   5   2    7.89    1.09
 -11   4   3   48.94    2.41
  11   4  -3   48.21    5.99
  11  -4  -3   44.82    3.17
 -11   4   3   45.20    2.53
  11   4  -3   43.49    3.49
  11  -4  -3   42.97    2.74
   5   1  -9  238.08   13.56
   5   1  -9  249.01   11.32
  -5   1   9  217.77   12.04
   5   1  -9  226.75   11.83
   5  -1  -9  239.67   12.39
   5  -1  -9  230.93   12.27
  -5   1   9  254.77   12.58
   5   1  -9  233.43   12.57
  15   1   2   55.02    2.81
  15  -1   2   47.14    2.91
  15  -1   2   63.54    2.98
 -15   1  -2   77.12    3.29
 -15   1  -2   61.44    2.46
 -15  -1  -2   72.93    3.03
  15   1   2   55.71    2.95
   9  -3   5   73.29    3.76
   9   3   5   97.71    5.91
  -9  -3  -5   83.57    4.22
  -9   3  -5  105.70    4.86
   9  -3   5   94.65    4.63
   9   3   5   79.63    3.40
  -9  -3  -5   91.22    4.44
  -9   3  -5   88.08    3.53
   6  -5  -3    0.42    0.85
  -6   5   3    2.42    1.38
   6   5  -3   -0.05    0.77
   6   5  -3   -0.28    0.29
  -6  -5   3    0.81    0.88
  -6   5   3   -0.69    0.79
  -1   0  -9   -0.01    0.20
  -1   0  -9   -0.76    0.59
  -1   0  -9   -0.82    0.91
  -1   0  -9   -0.30    0.21
  -1   5  -4   14.01    1.30
  -1  -5  -4   14.85    1.38
   1   5   4   14.68    1.39
   1  -5   4   14.69    1.37
   1  -5   4   13.54    1.01
  -1  -5  -4   14.82    1.92
  -1   5  -4   15.17    1.07
   1   5   4   13.17    1.32
   4   3   7    8.71    1.18
   4   3   7    6.85    0.54
  -4   3  -7    7.45    0.51
  -4   3  -7    7.21    0.82
  -4  -3  -7    5.97    0.86
  -4   3  -7    8.75    0.91
  -4  -3  -7    8.53    1.09
  -4   3  -7    9.33    1.42
  14   2  -5    0.33    0.80
 -14   2   5    0.48    0.45
  14  -2  -5    0.69    0.79
 -14   2   5    0.44    0.79
  14  -2  -5    0.22    0.74
  14   2  -5   -0.26    0.79
  11  -4   1   -0.19    0.74
  11   4   1    0.41    0.42
  11  -4   1   -0.45    0.59
  11   4   1    0.96    0.91
 -11   4  -1    0.84    0.72
 -11  -4  -1   -0.39    0.59
 -11   4  -1   -0.15    0.88
 -11  -4  -1    1.20    1.01
   7  -3   6   25.41    1.15
   7   3   6   32.45    2.85
  -7  -3  -6   24.52    1.20
  -7   3  -6   35.13    1.91
  -7   3  -6   28.26    1.39
   7  -3   6   30.89    2.39
  -7  -3  -6   31.33    1.86
   7   3   6   26.77    1.48
  14   3  -1   14.15    2.25
  14  -3  -1    3.32    0.77
 -14  -3   1    2.65    0.28
 -14   3   1    4.98    0.78
 -14   3   1    4.05    1.19
  14  -3  -1    2.43    0.81
  14   3  -1    3.20    0.79
 -15   1   5   14.54    1.35
 -15   1   5   13.70    1.07
  15   1  -5   13.88    2.29
  15  -1  -5   13.24    1.45
  15   1  -5   13.14    2.20
  15  -1  -5   13.09    1.07
 -16   0   4   29.69    1.22
  16   0  -4   39.86    2.33
 -16   0   4   43.30    2.22
 -14   1   6   36.32    2.31
  14  -1  -6   33.74    1.40
  14   1  -6   34.25    3.36
 -14   1   6   34.16    1.75
  14   1  -6   34.58    3.41
  14  -1  -6   35.46    2.43
  14  -3  -2  110.62    6.14
  14   3  -2  113.54    5.33
  14  -3  -2   94.72    6.41
  14   3  -2  105.75    5.27
 -14   3   2  125.30    6.29
 -14   3   2  115.60    6.45
   0  -1  -9   16.11    1.25
   0  -1  -9   11.46    1.02
   0   1  -9   13.30    0.69
   0   1  -9   15.92    1.08
   0   1  -9   16.83    1.06
   0   1   9   17.20    1.37
   0   1  -9   12.84    0.95
   6  -5   2   10.77    1.10
  -6  -5  -2   10.82    1.20
  -6   5  -2   10.29    1.70
  -6  -5  -2    9.97    0.87
  -6   5  -2   12.22    1.14
   6   5   2   10.12    1.72
   6   5   2    9.90    0.91
   6  -5   2   10.89    1.10
  -7  -5  -1   80.69    3.45
  -7   5  -1   92.09    4.37
  -7   5  -1   98.99    5.45
  -7  -5  -1   95.84    4.59
   7  -5   1   82.01    4.39
   7  -5   1   87.70    5.32
   7   5   1   82.36    4.45
   7   5   1   85.68    4.31
   9   4  -5   80.19    5.88
   9  -4  -5   66.07    5.03
  -9   4   5   68.67    4.75
   9  -4  -5   71.43    4.18
  -4   5   4   24.90    1.64
   4  -5  -4   20.81    2.68
   4   5  -4   20.91    0.93
   4  -5  -4   23.67    1.60
  -4  -5   4   24.48    1.86
   4   5  -4   22.84    2.71
  -4   5   4   23.75    1.67
  11  -2   5    0.20    0.11
  11   2   5    0.19    0.14
  11   2   5    0.13    0.14
 -11  -2  -5    1.04    0.64
 -11  -2  -5    0.14    0.66
 -11   2  -5    0.78    0.76
  16   0   1   -0.26    0.41
 -16   0  -1    0.45    0.49
 -16   0  -1    0.07    0.51
  16   0   1   -0.03    0.42
  -7   0   9   -0.42    0.65
   7   0  -9    0.20    0.88
   7   0  -9   -0.23    0.37
  -7   0   9   -0.21    0.54
 -13   0   7   -0.19    0.70
  13   0  -7    0.13    0.74
 -13   0   7   -0.05    0.20
  13   0  -7   -0.03    0.31
  13   2  -6   24.79    2.02
 -13   2   6   23.66    1.27
  13   2  -6   25.30    1.93
  13  -2  -6   24.66    1.25
  13  -2  -6   21.37    1.92
 -13   2   6   26.43    1.91
 -12  -1  -5   51.39    2.68
 -12  -1  -5   61.11    3.67
 -12   1  -5   57.21    2.93
 -12   1  -5   52.68    2.99
  -6  -4  -5   38.20    2.14
  -6  -4  -5   36.27    1.83
  -6   4  -5   37.88    1.75
   6  -4   5   40.44    4.08
   6  -4   5   35.25    2.37
   6   4   5   34.64    1.76
  -7   2  -7   10.45    2.48
  -7   2  -7   10.06    1.60
  -7  -2  -7    0.25    1.49
  -6   1   9   34.25    1.90
  -6   1   9   38.87    1.91
   6   1  -9   38.37    1.48
   6  -1  -9   35.56    2.36
   6   1  -9   33.69    2.48
   6  -1  -9   35.78    1.98
   6   1  -9   37.35    2.58
   8   4   4   16.26    1.28
  -8  -4  -4   15.98    1.14
  -8   4  -4   13.65    1.31
   8  -4   4   12.01    1.24
   8  -4   4   11.11    1.38
  -8   4  -4   12.56    1.41
   8   4   4   15.05    1.02
  -6   0  -8   20.98    2.40
  -6   0  -8   21.69    2.30
   3   4   6   13.09    2.17
  -3   4  -6    8.53    1.20
   3   4   6    7.06    1.24
  -3   4  -6    8.45    0.89
   3  -4   6    7.96    0.84
  -3  -4  -6    5.55    0.84
 -11   0   8   12.99    1.23
 -11   0   8   11.17    0.61
  11   0  -8   13.04    1.93
  11   0  -8   11.30    0.57
 -12   3  -3   20.92    1.07
  12  -3   3   27.40    2.99
 -15  -2  -1   14.70    0.83
 -15   2  -1   17.32    1.79
 -15  -2  -1   16.42    0.91
  15   2   1   12.52    0.92
  15  -2   1   11.39    0.96
  15   2   1   14.07    0.95
  15  -2   1   13.27    1.71
 -15   2  -1   14.85    0.98
  11  -3  -6   48.02    2.87
 -11   3   6   50.08    2.82
  11   3  -6   50.65    2.81
 -11   3   6   49.61    2.32
  11   3  -6   49.78    2.89
  11  -3  -6   50.33    2.33
  -2   5  -4   76.51    3.22
   2  -5   4   72.31    3.68
  -2  -5  -4   72.48    3.45
  -2  -5  -4   71.96    3.69
  -2   5  -4   74.78    3.61
   2  -5   4   72.09    3.20
   2   5   4   76.87    4.65
   2   5   4   70.33    3.50
  14   3   0    1.50    0.60
  14   3   0    0.79    0.58
 -14  -3   0    0.70    0.31
  14  -3   0    0.59    0.90
 -14   3   0    1.15    1.08
 -14  -3   0    0.48    0.48
 -14   3   0   -0.84    0.90
  14  -3   0   -0.35    0.69
 -15   2   4    1.45    0.82
  15  -2  -4    0.59    0.51
  15   2  -4   20.08    3.56
  15  -2  -4    0.19    1.36
  15   2  -4    1.28    0.80
   7   4  -6    1.83    0.81
   7  -4  -6    1.32    0.75
  -7   4   6    1.25    1.29
   7  -4  -6    1.17    0.89
   7   4  -6    2.22    0.86
  -7   4   6    1.55    1.28
   8   5  -1    0.19    0.77
   8  -5  -1    1.32    0.76
  -8   5   1    0.09    0.76
  -8  -5   1    0.23    0.32
  -8  -5   1    0.67    0.86
  -8   5   1    0.80    0.77
   8  -5  -1    0.91    1.31
   8   5  -1    0.12    0.58
  13  -3   2   11.70    1.86
  13   3   2   10.76    1.29
  13  -3   2   10.37    0.87
  13   3   2   10.85    1.27
 -13  -3  -2   12.52    0.86
 -13  -3  -2   12.00    0.83
 -13   3  -2   13.47    1.25
 -13   3  -2   11.46    1.24
  -1   1  -9   73.20    3.38
  -1   1  -9   77.43    4.14
   1   1   9   76.10    3.79
  -1  -1  -9   70.19    4.43
  -2   0  -9    0.03    0.21
  -2   0  -9    0.23    0.60
  -2   0  -9    0.00    0.12
  -2   0  -9    0.21    0.60
  -4   2  -8   19.05    1.35
  -4   2  -8   19.72    1.37
   4   2   8   20.36    1.65
  -4  -2  -8   17.65    1.53
  -5   5  -3   15.53    1.22
  -5   5  -3   14.78    1.23
   5   5   3   14.20    1.26
   5  -5   3   14.33    1.25
   5   5   3   11.05    1.19
   5  -5   3   15.02    1.21
  -5  -5  -3   14.14    1.33
  -5  -5  -3   13.15    1.62
  14   3  -3   59.66    4.20
 -14   3   3   91.86    5.20
   9  -3  -7    4.36    0.74
   9   3  -7    4.33    0.90
   9   3  -7    4.54    1.53
   9  -3  -7    2.66    0.98
  -9   3   7    3.45    0.90
  -9   3   7    4.20    1.15
   9  -2  -8   13.30    1.35
   9   2  -8   12.49    1.23
   9  -2  -8   14.83    1.42
  -9   2   8   12.63    1.47
  -9   2   8   12.73    1.27
   9   2  -8   10.85    1.26
   2  -3  -8    7.90    1.59
   2   3  -8    9.21    0.66
   2  -3  -8    6.90    0.82
   2   3  -8   11.14    0.95
  -2   3   8    5.97    0.77
  -3   3   8   12.14    0.99
   3   3  -8   20.18    1.49
   3  -3  -8   12.00    1.11
   3  -3  -8   13.44    1.17
  12   4  -1   17.20    1.38
 -12   4   1   16.12    1.32
 -12  -4   1   12.89    0.80
  12  -4  -1   16.53    1.39
 -12   4   1   17.57    2.18
  12  -4  -1   14.74    1.43
  12   4  -1   15.35    1.37
   5  -5  -4    1.97    1.20
  -5  -5   4    1.13    1.74
   5  -5  -4    1.11    0.89
   5   5  -4    1.87    0.84
  -5   5   4    1.33    0.80
  -5   5   4    1.69    0.77
   5   5  -4    0.56    0.33
  -8   5   0   13.79    2.03
  -8  -5   0   13.32    2.17
   8  -5   0   10.04    2.06
   8   5   0   12.20    1.34
  -8   5   0   12.71    1.95
   8  -5   0   12.29    1.93
   8   5   0    9.71    0.78
  -8  -5   0    9.74    1.03
 -11  -3  -4   41.86    2.11
  11  -3   4   41.96    2.38
  11  -3   4   32.52    1.92
 -11  -3  -4   42.72    2.09
 -11   3  -4   37.82    1.60
  11   3   4   36.71    1.60
  11   3   4   41.41    2.04
 -11   3  -4   45.86    2.52
  16   1  -4    6.52    1.01
  16  -1  -4    5.19    1.05
  16   1  -4    4.33    1.06
  16  -1  -4    5.02    0.56
 -16   1   4    6.22    1.49
 -16   1   4    4.67    0.53
  -7  -5   3   -0.58    0.83
  -7   5   3    0.90    1.73
   7   5  -3    0.22    0.26
   7  -5  -3    1.05    1.37
   7   5  -3    0.71    0.78
  -7   5   3    1.65    0.83
  -9   0  -7    0.59    0.77
  -1   3   8    0.20    0.70
   1  -3  -8    0.32    0.49
   1   3  -8    0.97    0.80
   1   3  -8   -0.16    0.41
   1   3  -8    0.46    0.42
   1  -3  -8    0.72    0.65
   4  -3  -8    0.96    0.67
  -4   3   8    0.10    0.54
   4  -3  -8    0.17    0.93
   4   3  -8    0.65    0.59
  12   4  -2   10.78    1.19
  12   4  -2    9.73    1.22
 -12   4   2   11.16    1.84
  12  -4  -2   10.13    1.76
 -12   4   2   11.02    1.13
  12  -4  -2    9.13    1.29
  16   1   1   53.52    2.90
  16  -1   1   41.50    2.33
 -16   1  -1   53.60    2.53
 -16   1  -1   42.46    1.98
  16  -1   1   40.65    2.60
  16   1   1   53.51    2.42
  -7   1   9   29.93    2.08
   7  -1  -9   29.21    2.45
   7   1  -9   27.43    1.70
   7   1  -9   30.22    2.39
   7  -1  -9   29.99    2.02
   7   1  -9   28.82    1.15
  -7   1   9   28.07    1.74
 -13   1   7   34.96    1.46
 -13   1   7   34.77    2.21
  13   1  -7   38.10    2.48
  13   1  -7   33.24    3.52
  13  -1  -7   36.27    2.49
  13  -1  -7   34.82    1.47
  -8   5   2  109.10    4.83
  -8  -5   2   79.48    3.39
  -8  -5   2  102.05    5.02
  -8   5   2   93.22    4.61
   8  -5  -2   95.37    4.48
   8  -5  -2   89.98    5.02
   8   5  -2   76.14    3.13
   8   5  -2   95.16    5.88
   8   0  -9    0.42    0.54
  -8   0   9   -0.15    0.60
  -8   0   9    0.27    0.93
   8   0  -9    0.37    0.60
  -6  -1  -8    9.75    1.14
  -6  -1  -8    8.66    1.09
  -6   1  -8    6.82    1.84
  -6   1  -8   35.70    4.05
   3  -5   4   19.49    1.47
  -3  -5  -4   21.80    1.51
  -3   5  -4   20.71    1.32
   3   5   4   19.11    1.46
  -3  -5  -4   20.25    2.06
  -3   5  -4   20.65    1.47
   3  -5   4   20.35    1.34
   3   5   4   20.37    2.18
 -12  -4   0   48.00    1.83
  12   4   0   54.64    2.81
  12  -4   0   55.96    2.89
  12   4   0   54.85    2.77
 -12  -4   0   46.35    1.81
  12  -4   0   49.53    2.76
 -12   4   0   56.31    2.66
 -12   4   0   59.92    2.95
 -11   1   8   -0.30    0.71
  11   1  -8    0.58    0.17
  11   1  -8    1.14    0.80
  11  -1  -8    0.29    0.60
 -11   1   8    0.96    0.41
  11   1  -8    1.84    0.80
  11  -1  -8    1.56    0.75
  11   1  -8    0.53    0.11
  -5   3  -7    2.75    0.36
  -5   3  -7    3.28    0.55
  -5   3  -7    4.07    0.79
   5   3   7    3.45    0.96
  -5  -3  -7    2.18    1.46
  -5   3  -7    4.26    1.25
   5   3   7    2.43    0.38
  -5  -3  -7    2.40    0.65
 -11   4   4    2.21    0.91
  11  -4  -4    1.39    0.75
  11   4  -4    1.72    0.89
  11   4  -4    1.84    0.91
 -11   4   4    1.72    1.21
  11  -4  -4    1.67    0.94
  17   0  -2    2.30    0.96
  17   0  -2    6.19    0.61
 -17   0   2    7.78    0.98
   0  -3  -8   33.56    1.92
   0  -3  -8   24.76    1.91
   0   3  -8   23.76    1.43
   0   3  -8   61.49    3.21
   0   3   8   24.65    1.80
   5  -3  -8   55.19    2.97
   5  -3  -8   63.88    3.04
   5   3  -8   85.96    5.63
   4   4   6    5.37    1.64
   4  -4   6    3.44    0.96
  -4  -4  -6    1.84    0.62
   4   4   6    2.47    0.61
  -4   4  -6    3.19    0.72
  -4   4  -6    2.23    0.58
 -17   0   1   -0.31    0.38
 -17   0   1    0.56    0.41
  17   0  -1   -0.03    0.83
  15   0   3   -0.12    0.23
  15   0   3   -0.02    0.22
 -15   0  -3   -0.67    0.58
 -15   0  -3    0.56    0.60
 -14   0  -4   10.55    1.13
 -14   0  -4   10.66    1.13
  -7  -5  -2   22.82    1.63
   7  -5   2   21.07    2.27
  -7   5  -2   23.83    2.25
   7  -5   2   23.72    1.62
   7   5   2   22.69    1.62
  -7   5  -2   23.63    2.36
  -7  -5  -2   20.86    1.24
   7   5   2   22.24    1.92
  12  -2  -7   11.46    2.11
  12   2  -7   11.87    1.35
  12   2  -7   11.57    2.36
  12  -2  -7   10.97    0.86
 -12   2   7   12.63    1.38
  16  -2  -2   11.81    1.50
  16  -2  -2   13.84    2.72
 -16   2   2   13.47    1.22
 -16   2   2   12.09    0.99
  16   2  -2    9.13    1.17
  10  -4   3   10.13    1.83
 -10   4  -3    9.79    0.84
  10   4   3   10.26    0.91
  10   4   3   10.40    1.01
 -10  -4  -3   10.09    0.94
  10  -4   3    9.56    1.35
 -10   4  -3   10.86    1.25
 -10  -4  -3    9.69    1.34
 -11   4  -2    0.38    0.80
 -11   4  -2    1.07    0.91
  11   4   2    1.58    0.97
  11  -4   2    1.38    0.61
  -2   1  -9   59.55    2.83
  -2  -1  -9   60.63    2.99
  -2   1  -9   60.94    2.93
 -16  -2   1   52.69    2.20
  16  -2  -1   56.62    2.61
  16   2  -1   58.31    2.77
  16   2  -1   50.80    2.76
 -16   2   1   63.53    2.93
  16  -2  -1   49.05    3.57
 -16   2   1   65.37    3.43
  -8  -5  -1   27.50    1.37
   8  -5   1   28.73    1.98
   8   5   1   27.68    1.49
   8   5   1   28.76    1.94
   8  -5   1   28.77    1.90
  -8   5  -1   34.02    2.01
  -8  -5  -1   31.60    2.04
  -8   5  -1   33.24    2.00
   6  -5  -4   29.07    1.86
   6  -5  -4   26.34    2.92
  -6   5   4   27.32    1.88
  -6  -5   4   29.28    2.04
  -6   5   4   32.07    1.93
   6   5  -4   27.95    3.90
  14   3   1   23.80    1.79
 -14  -3  -1   20.68    1.10
 -14   3  -1   25.45    1.63
  14  -3   1   22.71    2.19
 -14  -3  -1   20.95    1.43
  14   3   1   20.09    1.88
 -14   3  -1   22.00    1.78
  14  -3   1   19.85    1.33
  10  -4  -5   21.95    1.83
  10   4  -5   22.51    2.57
  10  -4  -5   22.65    2.19
  10   4  -5   24.04    3.99
 -10   4   5   22.67    1.78
 -15   0   6   96.73    4.09
  15   0  -6  125.23    6.41
  15   0  -6   96.34    4.49
 -15   0   6  135.49    6.24
  14  -2   3    7.11    0.80
 -14   2  -3    9.13    0.59
  14   2   3    8.62    0.86
  14  -2   3   10.93    1.62
  14   2   3    7.98    0.84
 -14  -2  -3   11.10    1.33
 -14  -2  -3    9.60    0.88
 -14   2  -3   12.38    1.13
   8  -4  -6   29.87    1.78
  -8   4   6   27.22    1.95
   8  -4  -6   25.05    2.14
  -8   4   6   29.87    1.87
   8   4  -6   29.03    2.91
   8   4  -6   29.73    1.93
 -13   3   5   -0.41    1.00
  -3   0  -9    0.70    1.03
  -3   0  -9   -0.22    1.07
   8  -3   6    0.29    0.27
  -8   3  -6    2.84    0.75
  -8  -3  -6   -0.18    0.47
  -8  -3  -6    1.75    1.12
  -8   3  -6    0.11    0.24
   8  -3   6    3.15    1.06
   8   3   6   -0.40    0.76
   8   3   6    0.14    0.29
   3  -2  -9   23.11    1.49
   3   2  -9   20.13    1.26
  -3   2   9   23.24    1.54
   3  -2  -9   20.20    1.28
   3   2  -9   23.27    1.09
  -3   2   9   19.86    1.25
   3   2  -9   19.31    1.66
  -9  -1  -7    8.96    2.62
  -9   1  -7    8.74    1.20
  -9  -1  -7    8.46    1.75
  -9   1  -7    7.61    1.17
 -11  -1  -6    0.12    0.69
 -11   1  -6   -0.27    0.75
 -11  -1  -6    0.49    0.68
 -11   1  -6   -0.05    0.74
 -12   4   3   95.88    4.77
  12   4  -3   91.58    4.70
 -12   4   3  101.83    5.62
  12   4  -3   95.41    4.70
  12  -4  -3   93.21    4.43
  12  -4  -3   89.52    6.11
   2   2  -9    2.14    1.01
   2   2  -9    4.71    0.64
   2   2  -9    6.29    0.64
  -2   2   9    4.06    0.60
  -2   2   9    5.70    0.92
   2   2  -9    6.54    0.91
   2  -2  -9    4.73    0.62
   2  -2  -9    5.28    1.37
  -7  -4  -5   78.26    3.68
   7  -4   5   83.22    5.62
   7  -4   5   71.96    3.36
  -7   4  -5   77.49    3.43
  -7  -4  -5   76.32    3.81
   7   4   5   71.66    3.99
 -17   0   3    1.29    1.01
  17   0  -3    0.64    0.65
  17   0  -3    0.31    0.28
 -17   0   3   -0.12    0.30
 -10   2  -6    7.09    1.09
 -10  -2  -6   37.64    4.16
 -10  -2  -6    6.08    0.98
  16   0  -5   -0.62    0.74
 -16   0   5    0.09    0.71
 -16   0   5    0.12    0.21
  16   0  -5   -0.30    0.32
  13  -2   4   15.21    1.93
  13   2   4   10.37    0.83
 -13  -2  -4   17.63    1.72
 -13  -2  -4   16.28    1.73
 -13   2  -4   12.99    1.32
   4   2  -9    2.75    0.95
   4   2  -9    3.91    0.64
  -4   2   9    3.99    1.27
   4   2  -9    3.58    0.48
   4   2  -9    4.26    0.49
   4  -2  -9    2.91    0.69
   4  -2  -9    3.69    0.76
  -4   2   9    3.74    0.67
   1   3   8   29.53    1.54
  -1   3  -8   31.95    2.01
  -1  -3  -8   30.76    1.66
  -1  -3  -8   38.50    3.07
  -1   3  -8   33.44    1.60
  -1   3  -8   79.05    4.15
   8   1  -9  147.00    6.10
   8  -1  -9  146.39    6.85
  -8   1   9  150.77    7.64
   8   1  -9  157.60    8.88
   8   1  -9  135.27    7.39
   8  -1  -9  147.12    7.50
  -8   1   9  153.31    6.88
   6  -3  -8   82.25    4.29
  -6   3   8   82.38    4.23
   6  -3  -8   94.93    5.24
   6   3  -8  116.98    5.63
  10  -3   5    0.66    0.46
  10  -3   5    1.72    1.21
  10   3   5    0.27    0.30
 -10   3  -5    0.34    0.27
 -10  -3  -5   -0.25    0.66
 -10   3  -5    0.73    0.78
   6  -5   3    4.50    0.88
  -6  -5  -3    6.88    1.44
  -6   5  -3    5.57    0.92
  -6   5  -3    5.99    0.86
  -6  -5  -3    4.04    0.79
   6  -5   3    4.34    1.41
   6   5   3    4.23    0.88
   6   5   3    6.66    0.91
   2   4  -7   32.38    1.58
  -2   4   7   31.76    2.46
   2  -4  -7   37.30    2.15
   2   4  -7   38.72    1.95
   2  -4  -7   33.62    1.99
   2   4  -7   45.11    3.23
   3   4  -7   44.98    4.51
   3  -4  -7   36.41    2.79
  -3   4   7   34.60    1.91
   3   4  -7   35.95    1.76
   3  -4  -7   39.42    2.19
   3   4  -7   31.22    1.78
   1   2  -9    0.44    0.60
   1   2  -9   -0.62    0.74
  -1   2   9    0.20    0.40
  -1   2   9    0.22    0.72
   1  -2  -9    0.44    0.67
   1   2  -9   -0.64    0.76
   1   2  -9    0.78    0.36
   1  -2  -9    0.64    0.42
  -5   2  -8    6.71    1.48
  -5  -2  -8    5.96    1.56
  -5   2  -8    6.59    0.95
   5   2   8    7.17    1.15
 -14   3   4   33.06    2.14
  14  -3  -4   30.92    1.76
  14  -3  -4   28.78    2.22
  14   3  -4   31.53    4.21
  14   3  -4   31.44    2.24
  -7   0  -8   28.02    2.82
  -7   0  -8   29.98    1.98
  -4  -5  -4    9.97    1.10
   4  -5   4   10.59    1.58
   4  -5   4   10.60    1.09
  -4   5  -4   11.09    1.02
   4   5   4   10.90    1.15
  -4   5  -4   10.61    1.06
  -4  -5  -4   11.65    1.15
   4   5   4    9.73    1.08
  16   0   2   77.66    4.50
  16   0   2   81.24    4.07
 -16   2   3   18.07    1.50
  16  -2  -3   16.00    1.12
  16   2  -3   16.79    1.44
  16  -2  -3   14.44    1.55
 -16   2   3   17.94    1.10
  16   2  -3   16.49    1.45
   1  -4  -7    0.85    0.62
  -1   4   7   -0.46    0.56
   1   4  -7    0.98    0.43
   1  -4  -7    0.51    0.78
   1   4  -7    0.45    0.58
  10  -2  -8   33.20    2.24
  10   2  -8   31.29    2.09
 -10   2   8   31.07    1.67
 -10   2   8   33.40    2.13
  10  -2  -8   31.62    2.13
  10   2  -8   33.68    2.90
  17   1  -2    9.34    1.04
  17  -1  -2   10.28    1.14
 -17  -1   2    7.41    0.75
 -17   1   2   11.90    0.79
 -17   1   2   10.67    1.05
 -17  -1   2    9.19    0.55
  17   1  -2    9.29    1.08
  17  -1  -2    8.59    1.04
 -12   0   8    1.42    0.46
  12   0  -8    1.22    1.37
 -12   0   8    2.85    0.82
  12   0  -8    1.46    0.43
   2   5  -5    0.11    0.73
   2   5  -5    0.49    0.41
  -2  -5   5    0.10    0.78
  -2   5   5   -0.39    1.04
 -13   0  -5    0.02    0.73
 -13   0  -5    0.66    1.10
   8  -5  -3   19.93    1.82
  -8   5   3   24.97    2.55
  -8  -5   3   25.23    2.91
   8  -5  -3   23.74    1.68
   8   5  -3   18.84    0.97
   8   5  -3   22.55    1.81
  -8   5   3   27.26    2.99
   1   5  -5    0.31    0.70
  -1   5   5    0.53    1.72
  -1  -5   5    0.85    1.16
   1   5  -5    0.17    0.45
  -8   2  -7   10.83    1.99
  -8  -2  -7    6.47    1.14
  -8   2  -7    8.92    1.77
  10  -3  -7    7.70    0.86
 -10   3   7    6.95    1.10
 -10   3   7    7.29    0.89
  10  -3  -7    5.33    1.85
  10   3  -7    7.18    1.75
  10   3  -7    7.13    1.19
  -9  -4  -4   26.06    2.12
  -9  -4  -4   27.65    1.51
   9   4   4   26.79    1.68
  -9   4  -4   20.49    1.21
   9  -4   4   20.38    1.65
   9   4   4   24.98    1.82
   9  -4   4   18.18    1.26
  -9   4  -4   22.26    1.70
   9   0  -9   -0.10    0.62
  -9   0   9    0.28    0.98
  -9   0   9    0.00    0.34
   9   0  -9    0.28    0.49
  12   4   1  127.81    6.22
  12  -4   1  132.00    7.65
  12   4   1  138.09    6.62
  12  -4   1  155.96    8.97
 -12   4  -1  164.76    7.50
 -12  -4  -1  129.13    5.38
 -12   4  -1  140.58    6.57
  17  -1  -1   64.81    3.54
  17   1  -1   53.38    4.15
 -17  -1   1   68.98    2.94
  17  -1  -1   58.67    3.85
 -17   1   1   71.30    3.93
  17   1  -1   56.66    4.40
 -17   1   1   71.03    2.94
   9  -5  -1   50.26    2.69
  -9   5   1   56.57    3.67
  -9  -5   1   51.07    2.90
   9   5  -1   47.05    2.73
  -9   5   1   49.62    2.67
  -9  -5   1   38.38    1.63
   9  -5  -1   46.06    2.91
   9   5  -1   41.32    2.13
   5   2  -9    9.88    1.01
   5  -2  -9    9.80    1.00
   5   2  -9    8.65    0.68
  -5   2   9    9.09    0.96
  -5   2   9   10.21    1.05
   5   2  -9   12.62    0.97
   5  -2  -9    9.33    1.48
  15   1   3   48.63    2.84
 -15   1  -3   61.02    2.90
 -15   2  -2   11.24    0.79
  15   2   2   13.96    0.89
  15   2   2   15.06    1.20
  15  -2   2   11.92    1.21
 -15  -2  -2   17.22    1.00
 -15   2  -2   13.73    1.25
 -15  -2  -2   16.45    0.98
  15  -2   2    8.77    0.83
 -14   1  -4    2.24    0.78
 -14  -1  -4    2.23    0.67
  14   1   4    0.74    0.23
 -14   1  -4    8.42    2.86
  14   1   4    1.01    0.24
 -14  -1  -4    1.21    1.10
  12   3  -6    3.63    1.04
  12  -3  -6    3.26    0.72
 -12   3   6    3.16    1.12
 -12   3   6    3.62    1.61
  12  -3  -6    4.19    1.06
  12   3  -6    2.90    1.06
   4   4  -7    7.35    1.49
  -4   4   7    4.18    0.84
   4  -4  -7    4.70    0.95
   4   4  -7    4.27    0.65
   4   4  -7    4.47    0.62
   4  -4  -7    4.56    0.92
   3   5  -5   10.31    0.99
   3   5  -5   11.82    1.93
  -3   5   5   21.47    2.36
  -3  -5   5   11.98    1.91
   0   5   5   27.88    2.72
   0  -5   5   16.52    1.41
   0   5  -5   16.81    1.35
   0   5  -5   16.30    1.45
 -14   0   7    0.08    0.30
  14   0  -7    0.05    1.27
  14   0  -7    0.18    0.30
 -14   0   7    0.12    0.77
   0  -4   7   31.58    1.53
   0   4   7   29.29    2.34
   0   4   7   37.51    2.32
   0  -4  -7   34.17    1.93
   0   4  -7   33.99    1.87
   0  -4  -7   37.91    3.09
   0   4  -7   37.23    2.17
 -15   2   5   80.94    4.10
 -15   2   5   74.34    3.17
  15   2  -5   73.32    5.26
  15  -2  -5   64.63    5.18
  15  -2  -5   74.48    3.22
  15   2  -5   74.94    4.27
  -9   5   0   40.07    2.29
   9  -5   0   37.43    2.28
   9  -5   0   33.10    2.35
   9   5   0   36.16    2.26
  -9   5   0   37.03    2.14
  -9  -5   0   39.65    3.46
   9   5   0   31.26    1.50
  -9  -5   0   30.48    1.86
 -15   1   6    0.76    0.57
  15   1  -6    0.18    0.85
 -15   1   6   -0.40    1.36
  15  -1  -6    0.99    0.38
  15   1  -6    1.03    1.43
  15  -1  -6    0.60    0.90
  14  -2  -6   73.54    3.68
  14   2  -6   73.21    4.28
  14  -2  -6   65.69    4.07
 -14   2   6   74.72    3.79
  14   2  -6   72.05    5.37
 -14   2   6   78.41    4.28
   0  -2  -9   28.04    1.74
   0   2  -9   24.23    1.52
   0   2  -9   27.41    1.45
   0  -2  -9   21.56    1.56
   0   2   9   29.57    1.89
   0   2  -9   21.18    1.13
   0   2   9   21.81    1.52
   0   2  -9   26.70    2.09
  -3  -1  -9   56.06    2.88
  -3  -1  -9   50.76    3.66
  -3   1  -9   53.27    3.56
  -3   1  -9   54.87    2.68
   9  -5  -2    1.55    0.89
   9   5  -2    0.65    0.87
  -9  -5   2    0.95    0.43
  -9   5   2    0.98    0.83
   9   5  -2    1.06    0.30
  -9  -5   2    1.86    1.54
   9  -5  -2    1.28    1.33
  -9   5   2   -0.13    1.28
  -5   4  -6    7.18    0.91
   5   4   6   11.05    2.01
  -5  -4  -6    5.12    1.10
  -5   4  -6    6.69    0.99
   5   4   6    5.09    0.71
   5  -4   6    5.75    0.67
  -7   5   4   45.62    2.46
  -7  -5   4   47.58    5.40
  -7   5   4   43.11    3.53
   7  -5  -4   44.70    2.34
   7   5  -4   29.70    1.14
   7  -5  -4   37.88    2.64
   7   5  -4   41.81    2.52
 -17   1   3   14.58    2.08
 -17  -1   3    0.82    0.34
  16  -1  -5   52.79    2.33
  16  -1  -5   54.09    3.51
  16   1  -5   53.85    3.52
  16   1  -5   59.82    3.48
 -16   1   5   57.20    2.23
 -16   1   5   65.58    3.42
  -2  -3  -8    6.50    0.97
  -2  -3  -8    8.21    1.17
  -2   3  -8   11.49    1.26
  -2   3  -8    7.34    0.63
   2   3   8    6.46    0.62
  -2   3  -8    6.79    0.61
  15   3  -1   34.25    3.36
 -15  -3   1   12.63    0.72
  15   3  -1   15.28    1.30
 -15   3   1   15.84    1.33
  15  -3  -1   21.01    1.96
  15  -3  -1   11.69    1.36
  -6  -3  -7    0.17    0.76
  -6   3  -7    0.33    0.65
  -6  -3  -7    0.16    0.47
  -6   3  -7    0.13    0.25
  -6   3  -7    0.14    0.35
  -6   3  -7   -0.02    1.06
   6   3   7   -0.21    1.26
   6   3   7    0.33    0.26
   4   5  -5    1.46    0.83
  -4  -5   5    1.59    0.85
  -4   5   5    3.79    1.39
   4   5  -5    0.73    0.37
 -12  -2  -5   47.04    3.14
 -12   2  -5   48.85    2.77
 -12  -2  -5   41.00    2.29
   7   3  -8   -0.05    0.23
   7  -3  -8    0.70    1.01
   7  -3  -8    0.37    0.70
   7   3  -8    3.91    1.88
   7   3  -8    0.18    0.14
  -7   3   8    0.77    0.65
  15  -3  -2    0.75    1.11
 -15   3   2    0.43    1.23
  15  -3  -2    1.42    1.25
 -15   3   2    1.85    1.13
  15   3  -2    2.84    0.80
   5  -4  -7   32.41    2.12
   5   4  -7   30.64    1.36
   5  -4  -7   35.71    2.04
   5   4  -7   53.26    4.86
  -5   4   7   33.29    2.69
   5   4  -7   28.91    2.02
   6   2  -9   50.22    3.54
  -6   2   9   56.56    2.82
   6  -2  -9   53.84    2.85
  -6   2   9   59.55    3.60
   6   2  -9   54.55    2.84
   6   2  -9   54.37    2.36
   6  -2  -9   54.11    2.73
  -1   5  -5    3.45    0.79
   1  -5   5    3.64    1.28
  -1   5  -5    1.88    0.61
   1   5   5    3.81    1.42
  -7  -1  -8    2.94    1.51
  -7   1  -8   30.44    3.86
  -7   1  -8    2.24    1.57
 -16  -1  -2    0.45    0.54
 -16   1  -2    0.79    0.57
  16  -1   2    0.70    0.62
  16   1   2    0.77    0.58
  16  -1   2    0.95    0.60
  16   1   2    1.15    0.60
 -16  -1  -2    0.73    0.57
 -16   1  -2    1.13    0.67
  17   1   0   -0.14    0.79
  17  -1   0   -0.16    0.82
 -17  -1   0    0.13    0.39
 -17   1   0    0.12    0.47
 -17  -1   0    0.10    0.40
  17   1   0   -0.18    0.49
 -17   1   0    0.25    0.80
  17  -1   0   -0.06    0.48
   1   4   7   35.89    1.88
  -1  -4  -7   32.20    2.63
   1   4   7   40.06    2.57
  -1   4  -7   38.78    1.99
   1  -4   7   48.09    3.59
  -1  -4  -7   39.56    2.32
  -4   0  -9   -0.47    0.70
  -4   0  -9   -0.20    0.69
 -12   1   8    1.83    1.36
  12  -1  -8    1.43    0.40
  12   1  -8    2.00    0.87
  12  -1  -8    0.75    0.90
  12   1  -8    1.31    0.90
 -12   1   8    1.18    0.66
 -13  -1  -5   20.31    1.57
 -13   1  -5   21.18    1.67
 -13   1  -5   25.58    2.60
 -13  -1  -5   19.94    1.47
 -17   0   4   27.80    1.16
  17   0  -4   35.48    2.29
 -17   0   4   42.94    3.06
   9  -4  -6    0.75    0.69
   9   4  -6    0.17    0.76
  -9   4   6    2.23    1.21
  -9   4   6    0.06    1.10
   9   4  -6   -0.63    0.80
   9  -4  -6    0.11    0.84
 -13   3  -3   26.21    1.33
 -13   3  -3   34.32    2.07
  13   3   3   43.71    2.48
  13  -3   3   21.55    1.38
  -8  -5  -2   26.32    2.38
   8   5   2   21.64    1.91
   8  -5   2   23.76    2.52
  -8   5  -2   25.29    2.33
  -8  -5  -2   21.41    1.27
   8  -5   2   21.61    1.66
  -8   5  -2   26.38    1.70
   8   5   2   22.00    2.29
   9   1  -9    1.17    0.26
   9  -1  -9    1.38    0.49
   9   1  -9    1.66    0.42
   9  -1  -9    0.68    0.76
  -9   1   9    2.60    0.73
  -9   1   9    1.90    0.82
   9   1  -9    2.44    1.15
   9   1  -9    2.08    1.20
  13  -4  -1   44.80    2.72
  13  -4  -1   50.04    3.59
  13   4  -1   47.56    2.68
  13   4  -1   45.77    2.59
 -13   4   1   50.10    2.63
  -1  -2  -9    1.13    1.18
   1   2   9    0.82    0.33
  -1   2  -9    0.90    0.58
  -1   2  -9    0.31    0.32
  -1   2  -9    0.81    0.32
  -1  -2  -9    0.56    0.34
   1   2   9    0.91    0.82
  -5  -5  -4   26.11    1.72
   5   5   4   25.15    1.65
  -5   5  -4   26.62    1.64
  -5   5  -4   28.20    1.70
   5   5   4   27.75    1.81
   5  -5   4   24.81    1.58
  -5  -5  -4   25.99    2.34
   5  -5   4   25.45    1.65
 -10   0  -7   17.39    2.99
 -10   0  -7    0.87    0.84
 -14   1   7   26.38    2.80
 -14   1   7   21.78    1.36
  14  -1  -7   22.24    1.41
  14   1  -7   22.84    1.99
  14  -1  -7   22.32    2.07
  14   1  -7   26.23    1.97
  12   4  -4    1.17    0.93
 -12   4   4    2.09    0.91
 -12   4   4    1.16    0.76
  12  -4  -4    1.97    0.76
  12  -4  -4    2.00    0.91
  12   4  -4    0.63    0.94
   5   5  -5   14.77    1.39
   5   5  -5   10.60    0.85
  -5  -5   5   16.19    1.48
  -5   5   5   19.90    2.33
  13  -4  -2   -0.16    0.77
  13   4  -2    1.18    0.77
  13  -4  -2    0.35    0.72
 -13   4   2   -0.71    1.12
  13   4  -2   -3.45    1.33
  15   3   0    9.75    0.98
 -15  -3   0    9.36    0.81
 -15   3   0   12.03    1.72
 -15  -3   0    9.73    0.82
 -15   3   0   11.42    0.97
  15  -3   0   10.26    1.08
  15   3   0    8.52    0.98
  15  -3   0    8.38    0.95
 -12   3  -4    2.24    0.62
 -12  -3  -4    2.58    1.06
  12   3   4    1.75    0.42
 -12  -3  -4    2.10    0.66
 -12   3  -4    1.91    0.91
  12  -3   4    1.09    0.88
  12   3   4    1.61    0.42
  12  -3   4    1.82    0.40
  -9   5  -1   15.94    1.44
   9  -5   1   13.05    1.34
   9  -5   1   15.85    2.15
  -9  -5  -1   12.73    1.25
   9   5   1   12.64    0.98
   9   5   1   14.04    1.37
  -9  -5  -1   14.97    1.50
  -9   5  -1   15.13    1.26
  16  -2  -4   26.97    2.28
  16  -2  -4   29.93    1.62
 -16   2   4   31.71    3.12
  16   2  -4   51.81    5.57
   2   5   5    3.93    1.39
   2  -5   5    0.97    0.74
  -2   5  -5    1.22    0.71
  -2   5  -5    1.29    0.59
  15   3  -3    0.35    1.19
 -15   3   3    7.42    1.23
   6  -4  -7   35.66    3.31
   6   4  -7   41.26    4.35
  -6   4   7   37.05    2.29
   6  -4  -7   40.72    3.14
  11   4  -5   49.67    2.91
 -11   4   5   50.71    3.06
  11   4  -5   54.82    4.84
  11  -4  -5   52.39    2.62
  11  -4  -5   47.77    3.08
 -14  -3  -2   54.27    2.29
 -14  -3  -2   51.11    2.25
  14  -3   2   40.81    2.78
  14   3   2   49.08    2.91
  14  -3   2   53.44    2.90
 -14   3  -2   51.31    2.39
 -14   3  -2   58.75    2.96
  14   3   2   50.41    2.88
  -7   5  -3    3.86    0.81
  -7  -5  -3    2.91    1.11
   7   5   3    2.63    0.77
   7  -5   3    3.60    0.88
   7   5   3    3.84    1.28
  -7   5  -3    3.85    1.41
   7  -5   3    4.58    0.80
  -7  -5  -3    3.43    1.37
  17   0   1    0.73    0.74
 -17   0  -1   -0.15    0.89
 -17   0  -1    0.85    0.57
  17   0   1    0.37    0.71
 -16   2  -1    8.89    0.83
  16  -2   1    7.43    0.86
  16   2   1    7.08    0.85
  16   2   1    9.39    0.80
 -16  -2  -1   10.04    0.77
  16  -2   1    9.69    1.03
 -16   2  -1   12.51    1.07
 -16  -2  -1   10.77    0.71
   7   2  -9    0.01    0.37
  -7   2   9    0.24    0.59
   7  -2  -9    0.59    0.65
  -7   2   9    0.17    0.98
   7   2  -9   -0.86    0.60
   7   2  -9    0.30    0.35
   7  -2  -9    0.35    0.54
   7   2  -9    0.13    0.63
 -13   2   7   28.75    2.08
 -13   2   7   25.90    1.38
  13  -2  -7   24.39    3.07
  13   2  -7   44.08    5.38
  13  -2  -7   25.96    1.35
 -10   0   9   -1.27    1.01
 -10   0   9    0.27    0.31
  10   0  -9    0.31    0.67
  10   0  -9    0.11    0.29
 -12   0  -6   14.87    2.82
   8  -4   5   43.23    3.68
  -8   4  -5   40.52    2.41
  -8  -4  -5   42.01    2.31
   8  -4   5   35.02    1.87
  -8  -4  -5   39.39    2.51
   8   4   5   36.53    2.35
  13   4   0    5.09    0.89
  13  -4   0    5.36    0.92
 -13   4   0    6.13    1.06
 -13  -4   0    5.42    0.68
 -13  -4   0    4.33    0.68
  13   4   0    5.79    0.95
 -13   4   0    6.59    0.89
  13  -4   0    6.01    1.06
  -6  -2  -8    1.80    0.83
  -6   2  -8    2.03    1.22
  -6   2  -8    0.59    0.75
  -9  -5   3    1.63    0.96
   9   5  -3   -0.33    1.44
   9  -5  -3    0.18    0.89
   9  -5  -3    0.15    1.16
  -9   5   3    0.92    1.23
  -9   5   3    1.08    0.86
   9   5  -3    0.39    0.30
   0  -6   0    3.51    0.74
   0  -6   0    3.46    1.16
   0   6   0    4.04    1.08
   0   6   0    3.36    1.24
   2  -4   7    2.17    0.98
  -2   4  -7    2.53    0.66
  -2  -4  -7    2.78    0.98
  -2  -4  -7    2.38    0.88
   2   4   7    2.88    1.59
  -2   4  -7    2.75    1.24
   2   4   7    1.71    0.60
   3   3   8    9.54    0.68
  -3  -3  -8   13.98    2.01
  -3   3  -8   33.77    2.26
  -3   3  -8   11.61    0.68
  -3  -3  -8    8.01    0.75
  -3   3  -8   10.13    0.68
  11  -2  -8    5.18    1.10
  11   2  -8    3.42    1.66
  11   2  -8    4.64    1.01
  11  -2  -8    4.63    0.66
 -11   2   8    4.38    1.03
 -11   2   8    4.28    0.71
   8  -3  -8   47.84    3.26
  -8   3   8   46.57    3.45
   8   3  -8   67.42    5.11
   8  -3  -8   45.24    2.69
  -1   6   0   51.32    2.53
  -1  -6   0   51.65    3.01
   1   6   0   50.78    2.48
  -1   6   0   48.20    4.05
  -1  -6   0   47.75    2.98
   1  -6   0   47.18    3.19
   1   6   0   48.87    3.03
   1  -6   0   52.49    4.28
 -11   4  -3   60.58    3.49
  11  -4   3   66.67    6.52
  11  -4   3   55.12    2.81
  11   4   3   59.00    2.86
  11   4   3   64.37    4.06
 -11  -4  -3   59.48    3.54
 -11   4  -3   73.24    3.61
 -11  -4  -3   65.79    3.93
  -9  -3  -6   82.26    4.15
  -9   3  -6   97.26    4.60
   9   3   6   54.27    2.74
   9  -3   6   84.80    4.26
   9   3   6   86.17    4.51
  -4  -1  -9    4.35    0.97
  -4  -1  -9    5.01    0.93
  -4   1  -9    4.05    1.35
  -4   1  -9    4.23    0.90
  11   3  -7    0.13    0.81
  11  -3  -7    0.06    0.84
  11   3  -7   -0.05    0.79
 -11   3   7   -0.03    0.78
 -11   3   7    0.14    0.58
  11  -3  -7    0.82    0.57
 -17   1   4    6.59    0.61
  17  -1  -4    6.55    1.13
  17   1  -4    7.30    1.16
 -17   1   4    8.13    1.09
  17   1  -4    7.96    1.16
  17  -1  -4    5.55    0.60
   8  -5  -4   13.11    2.42
  -8  -5   4   16.28    2.62
   8   5  -4   14.72    2.32
  -8   5   4   16.01    1.57
  -8   5   4   16.58    1.49
   8  -5  -4   16.15    2.10
  12   4   2    5.24    1.06
 -12   4  -2    1.93    0.89
  12  -4   2    1.04    0.66
 -12   4  -2    1.73    0.91
   0  -6  -1   21.09    1.86
   0   6  -1   22.19    1.87
   0   6  -1   21.72    1.37
   0   6   1   22.28    2.72
   0  -6  -1   19.23    1.99
   0  -6   1   20.13    1.29
   0  -6   1   19.95    1.89
   0   6   1   20.79    1.47
   1   6  -1   37.49    1.95
   1   6  -1   39.87    3.62
   1  -6  -1   37.54    2.67
  -1  -6   1   39.74    3.72
  -1   6   1   39.45    2.55
   1  -6  -1   36.88    2.04
  -1  -6   1   35.16    1.82
  -1   6   1   39.62    2.19
  -2  -2  -9   48.88    2.78
  -2   2  -9   53.86    2.53
  -2   2  -9   46.54    2.43
   2   2   9   51.08    3.01
  10  -5  -1   34.84    3.03
 -10   5   1   36.93    2.21
  10   5  -1   32.88    3.16
 -10   5   1   37.96    2.18
 -10  -5   1   26.57    1.49
 -10  -5   1   41.02    2.43
  10   5  -1   27.60    1.29
  10  -5  -1   31.86    2.30
  -2  -6   0   15.25    1.12
  -2   6   0   17.18    1.33
   2  -6   0   15.87    1.29
   2  -6   0   18.52    1.78
   2   6   0   16.91    1.19
  -2   6   0   16.39    1.69
  -2  -6   0   18.70    1.76
   2   6   0   19.15    2.55
  -8   0  -8    7.64    1.80
  -8   0  -8    8.72    1.22
 -14   3   5    9.44    1.62
  14   3  -5    8.56    1.38
 -10   1  -7   59.33    3.40
 -10   1  -7   69.75    8.01
   6   5  -5    1.46    0.87
   6   5  -5    0.60    0.40
  -6  -5   5    1.68    0.95
  -6   5   5    4.09    1.97
  13  -4  -3    3.64    0.86
 -13   4   3    2.75    1.40
  13   4  -3    3.45    0.99
 -13   4   3    3.49    1.00
  13   4  -3    3.38    1.04
  13  -4  -3    3.69    1.62
   6  -4   6    0.14    0.40
  -6  -4  -6   -0.48    0.44
   6   4   6    0.86    1.16
  -6   4  -6    0.06    0.41
  -6   4  -6   -0.63    0.64
   6   4   6   -0.14    0.65
  -6  -4  -6    0.47    1.46
 -13   0   8   80.25    3.83
 -13   0   8   56.34    2.52
  13   0  -8   53.55    2.61
  13   0  -8   82.31    4.05
   1   6   1   61.10    3.73
  -1  -6  -1   61.14    3.63
   1  -6   1   59.26    3.52
  -1   6  -1   56.61    3.26
   1   6   1   59.93    3.28
  -1  -6  -1   57.68    2.73
   1  -6   1   54.62    2.70
  -1   6  -1   60.57    3.63
  -3   5  -5   14.26    1.12
   3   5   5   18.52    3.44
  -3   5  -5   13.46    1.18
   3  -5   5   12.55    1.19
   3   0 -10   25.06    1.28
   3   0 -10   19.58    1.15
   3   0 -10   23.11    1.35
   3   0 -10   18.43    1.52
   2  -6  -1    9.95    1.75
  -2   6   1   12.78    1.19
   2  -6  -1   12.96    1.51
   2   6  -1   12.10    1.00
  -2  -6   1   10.51    0.92
  -2  -6   1   12.94    1.59
  -2   6   1   12.41    1.46
   2   6  -1   13.68    1.53
   7  -4  -7    5.35    0.96
  -7   4   7    5.69    1.59
   7  -4  -7    3.81    1.11
   7   4  -7   26.44    3.02
  -9  -2  -7   27.93    1.98
  -9   2  -7   34.47    3.43
 -11  -2  -6    9.43    2.53
 -17  -1  -1   77.97    3.89
 -17   1  -1   52.43    2.66
  17  -1   1   55.90    2.96
 -17   1  -1   67.50    3.13
  17   1   1   62.50    3.03
  17   1   1   62.71    3.01
 -17  -1  -1   80.04    3.71
   4   0 -10    5.36    0.96
   4   0 -10    3.96    0.97
   4   0 -10    5.14    0.67
   4   0 -10    3.51    0.66
  11   3   5    3.37    0.59
 -11   3  -5    3.03    0.37
 -11  -3  -5    5.45    0.85
 -11   3  -5    3.39    1.03
 -11  -3  -5    4.79    0.83
  11  -3   5    2.36    0.37
  11   3   5    3.50    0.57
  11  -3   5    3.72    0.92
  10   4   4    8.27    1.02
  10   4   4    7.21    1.14
 -10  -4  -4    7.41    0.78
 -10   4  -4    6.47    1.14
 -10  -4  -4    7.86    0.93
 -10   4  -4    6.31    1.03
  10  -4   4    6.87    1.11
  10  -4   4    4.90    0.72
  10  -5   0   20.14    1.70
  10   5   0   18.94    2.43
  10   5   0   17.02    1.37
  10  -5   0   17.83    1.68
 -10  -5   0   17.38    0.94
 -10   5   0   21.60    1.66
 -10  -5   0   20.85    1.66
 -10   5   0   18.86    1.53
 -16   0   6   -0.30    0.86
  16   0  -6   -1.93    1.39
   2   0 -10    7.97    0.96
   2   0 -10   11.48    0.97
   2   0 -10   11.67    0.90
   2   0 -10    8.35    0.69
 -10   1   9   19.33    1.09
  10  -1  -9   18.15    1.49
  10  -1  -9   18.46    1.58
  10   1  -9   18.38    2.30
  10   1  -9   22.88    2.39
 -10   1   9   19.85    1.58
 -10   5   2   17.43    1.50
  10  -5  -2   15.72    1.60
  10  -5  -2   16.71    1.52
  10   5  -2   15.59    1.51
 -10   5   2   16.91    1.59
 -10  -5   2   17.59    1.70
  13  -3  -6   53.19    3.52
  13   3  -6   57.67    3.59
 -13   3   6   58.85    3.37
  13  -3  -6   58.09    2.76
 -13   3   6   63.94    2.83
  13   3  -6   64.17    3.60
  -5   0  -9    3.56    1.31
  -5   0  -9    0.86    0.85
 -12  -1  -6   16.92    1.50
 -12  -1  -6   19.57    2.21
 -12   1  -6   16.40    1.58
   8  -2  -9   82.64    3.93
   8   2  -9   84.52    5.38
  -8   2   9   81.44    5.25
   8   2  -9   85.04    4.60
   8  -2  -9   80.45    4.42
  -8   2   9   88.92    4.09
  -7   3  -7    0.36    1.09
  -7   3  -7    1.05    0.68
   7   3   7    0.77    0.80
  -7  -3  -7    0.20    0.23
  -7   3  -7   -0.19    0.29
   7   3   7   -0.11    0.22
  -7   3  -7    0.23    0.32
  -7  -3  -7   -0.78    0.72
  -2  -6  -1    9.87    2.08
   2  -6   1    6.74    1.51
   2  -6   1    8.65    1.36
   2   6   1    9.70    2.07
   2   6   1    9.09    1.50
  -2   6  -1    8.62    1.01
  -2   6  -1   10.52    1.94
  -2  -6  -1    6.62    1.38
  10  -4  -6    0.30    1.15
  10  -4  -6   -0.10    0.90
 -10   4   6    1.56    0.87
  10   4  -6    0.71    0.92
  10   4  -6    1.46    1.40
 -10   4   6    1.69    0.72
 -15   0  -4    5.21    1.00
 -15   0  -4    7.00    1.00
  -3   6   0   15.68    1.60
   3  -6   0   15.06    1.94
   3  -6   0   16.16    1.66
  -3   6   0   16.54    1.98
  -3  -6   0   17.70    1.72
   3   6   0   15.96    1.15
   3   6   0   16.95    1.75
  -3  -6   0   15.48    1.08
   6  -5   4    3.49    0.81
   6   5   4    3.49    0.84
  -6  -5  -4    2.75    0.78
  -6  -5  -4    3.70    0.81
  -6   5  -4    3.25    0.75
  -6   5  -4    4.30    0.85
   6   5   4    3.29    1.14
   6  -5   4    3.20    0.77
 -15  -3  -1    0.24    0.39
 -15   3  -1    0.43    0.74
 -15  -3  -1    0.01    0.61
  15   3   1    0.82    0.83
 -15   3  -1    0.61    0.80
  15  -3   1    0.44    0.55
  15   3   1   -0.23    0.82
  15  -3   1    1.56    0.75
   5   0 -10   51.32    2.18
   5   0 -10   42.78    2.91
   5   0 -10   48.37    2.24
   5   0 -10   47.20    2.43
   3  -4   7   77.67    3.84
  -3  -4  -7   67.97    3.58
   3   4   7   83.49    4.67
   3   4   7   68.64    4.28
  -3  -4  -7   88.38    4.44
  -3   4  -7   83.24    4.59
  -3   4  -7  109.17    5.40
  18   0  -2   25.07    2.41
 -18   0   2   20.99    1.65
  17   2  -2    2.60    0.89
 -17   2   2    3.95    1.09
 -17   2   2    2.86    0.86
  17  -2  -2    3.51    0.69
  17   2  -2    3.95    0.84
  17  -2  -2    2.99    0.91
 -16   0  -3   -0.16    0.64
  16   0   3    0.20    0.39
  16   0   3    0.14    0.36
 -16   0  -3    1.08    1.00
   1   0 -10    0.63    0.57
   1   0 -10    0.62    0.54
   1   0 -10    0.61    0.33
   1   0 -10    0.71    0.92
   3  -6  -1    1.78    1.63
  -3   6   1    1.79    1.33
  -3  -6   1    3.34    0.91
  -3   6   1    2.35    1.57
   3   6  -1    1.97    0.62
   3  -6  -1    1.75    0.80
  -3  -6   1    1.93    1.11
   3   6  -1    4.11    1.01
  15  -3  -4   76.19    4.61
 -15   3   4   84.73    4.42
  15   3  -4   84.88    4.59
  15  -3  -4   79.15    3.94
  15   3  -4   85.08    7.83
  17   2  -1    6.92    1.43
  17   2  -1    7.36    0.93
  17  -2  -1    7.54    1.31
 -17  -2   1    6.48    0.66
 -17   2   1    8.45    0.90
 -17   2   1    7.24    0.91
  17  -2  -1    6.65    1.49
 -15  -2  -3    6.05    1.08
 -15   2  -3    4.39    1.45
 -15  -2  -3    3.49    0.68
 -15   2  -3    2.79    0.41
  15  -2   3    3.09    0.85
  15   2   3    2.57    0.66
  15  -2   3    2.24    0.62
  15   2   3    3.19    0.44
 -13  -4  -1    2.56    0.48
  13  -4   1    2.67    0.76
 -13   4  -1    3.06    0.72
 -13  -4  -1    2.17    0.47
  13   4   1    2.93    0.75
  13   4   1    2.76    0.74
 -13   4  -1    4.15    0.96
  13  -4   1    3.58    0.99
 -14  -2  -4    0.49    0.92
 -14   2  -4    0.04    0.75
  14   2   4    0.28    0.35
  14   2   4    0.42    0.35
  14  -2   4   -0.58    0.69
 -14  -2  -4   -0.36    0.58
  18   0  -1   -0.27    0.59
 -18   0   1   -0.07    0.42
 -18   0   1    0.09    0.41
  18   0  -1   -0.19    0.55
  17   0  -5    0.39    0.77
  17   0  -5    0.18    0.31
 -17   0   5    0.43    1.18
 -17   0   5   -0.01    0.20
  -9   5  -2   46.03    2.49
  -9  -5  -2   42.11    3.35
  -9  -5  -2   36.73    1.83
   9   5   2   36.85    1.97
   9   5   2   37.15    2.18
   9  -5   2   39.47    2.41
   9  -5   2   36.41    3.06
  -9   5  -2   41.04    2.96
 -15   0   7   -0.94    0.93
  15   0  -7   -0.84    1.44
  -4  -3  -8    4.10    0.51
  -4  -3  -8    7.55    1.09
  -4   3  -8    5.41    0.63
  -4   3  -8    4.66    0.47
  -4   3  -8   11.90    1.42
   4   3   8    4.08    0.47
  -8  -1  -8    3.14    1.54
  -8   1  -8    2.69    0.99
  -8   1  -8    3.60    0.95
  -1  -6   2    9.10    0.85
   1  -6  -2    9.35    1.35
  -1  -6   2    9.23    1.35
   1   6  -2    9.34    1.38
   1   6  -2    9.12    0.88
  -1   6   2   10.46    1.14
  -1   6   2    8.52    1.33
   1  -6  -2    9.35    1.66
   9   3  -8   12.79    2.89
  -9   3   8    5.05    1.03
   9  -3  -8    6.25    1.37
   9  -3  -8    6.17    1.11
   9   3  -8    5.19    1.70
   0  -6   2    7.96    1.25
   0   6   2    7.66    1.02
   0   6   2    5.47    1.94
   0   6  -2    7.42    1.98
   0   6  -2    7.75    0.84
   0  -6   2    7.14    1.25
   0  -6  -2    5.91    1.27
   0  -6  -2    7.00    0.97
  13   1  -8    1.50    1.52
 -13   1   8    1.03    0.42
  13  -1  -8    1.83    0.40
 -13   1   8    2.23    0.88
  13   1  -8    2.23    0.97
  13  -1  -8    1.51    0.93
  15   2  -6   56.82    3.61
  15  -2  -6   51.26    3.59
  15  -2  -6   56.57    3.14
 -15   2   6   61.83    4.74
 -15   2   6   58.41    2.57
  15   2  -6   58.66    3.52
  -3  -6  -1   19.85    1.32
   3  -6   1   20.95    1.87
  -3   6  -1   22.29    1.53
   3   6   1   22.08    1.84
   3   6   1   20.91    1.39
  -3  -6  -1   22.81    1.87
  -3   6  -1   20.66    1.82
   3  -6   1   20.23    1.49
   7   5  -5   -0.38    0.89
  -7   5   5    0.02    1.06
  11   0  -9    0.15    0.26
 -11   0   9   -0.26    0.27
 -11   0   9   -0.29    1.03
  11   0  -9    0.66    0.68
   6   0 -10   25.26    2.16
   6   0 -10   22.40    1.54
   6   0 -10   25.23    1.32
   6   0 -10   27.21    1.30
   3   2   9   10.74    2.10
  -3   2  -9    5.81    1.75
  -3   2  -9   11.23    1.27
  -3  -2  -9    9.87    1.89
  -2  -6   2    3.62    0.63
  -2   6   2    3.79    1.10
   2   6  -2    3.81    1.06
   2  -6  -2    5.04    1.78
   2   6  -2    3.45    0.66
  -2   6   2    3.51    1.41
  -2  -6   2    4.81    1.18
   2  -6  -2    3.40    0.86
   3   1 -10    8.48    1.24
   3   1 -10    0.22    0.53
  -3   1  10    1.16    0.67
   3  -1 -10    1.40    0.79
   3  -1 -10    2.03    0.65
   8  -5   3   13.40    1.79
  -8  -5  -3   16.70    1.92
  -8  -5  -3   13.11    1.09
  -8   5  -3   14.21    1.77
   8  -5   3   13.64    1.37
  -8   5  -3   16.47    1.38
   8   5   3   12.58    1.17
   8   5   3   13.69    1.23
 -18   0   3    0.83    0.65
  18   0  -3   -0.02    0.29
  18   0  -3    0.41    0.67
 -18   0   3    0.12    0.48
 -14   0  -5    0.66    0.74
 -14   0  -5    0.39    0.75
   1   6   2    1.75    0.76
   1  -6   2    1.25    0.64
  -1  -6  -2    1.57    1.14
  -1   6  -2    1.29    1.08
  -1  -6  -2    1.86    1.50
  -1   6  -2    1.55    0.93
   1  -6   2    0.31    0.93
   1   6   2    2.65    0.92
   4   1 -10    5.08    1.27
   4   1 -10    6.17    0.70
   4  -1 -10    5.10    0.73
   4  -1 -10    6.47    1.28
  -4   5  -5    0.09    0.60
  -4   5  -5    1.17    1.01
   4  -5   5    0.14    1.02
   4   5   5    0.38    1.08
  17  -2  -3   58.84    3.76
  17   2  -3   62.24    3.52
  17  -2  -3   63.79    3.06
  17   2  -3   61.41    3.56
 -17   2   3   67.93    3.56
 -17   2   3   67.50    2.99
  16  -1  -6    2.47    1.04
  16  -1  -6    1.57    0.65
 -16   1   6    2.23    0.42
 -16   1   6    2.46    0.99
  16   1  -6    1.40    1.06
  16   1  -6    3.07    1.03
   0   0 -10    6.62    0.87
   0   0 -10    7.90    0.87
   0   0 -10    4.51    0.60
   2  -1 -10    1.00    0.65
  -2   1  10    0.88    0.36
   2  -1 -10    1.34    0.62
   2   1 -10    0.20    0.39
   2   1 -10    0.05    0.41
   2   1 -10   10.05    1.27
  16   2  -5   29.96    2.36
 -16   2   5   29.75    1.50
  16   2  -5   30.67    2.27
  16  -2  -5   30.47    3.43
  16  -2  -5   30.04    1.57
 -16   2   5   31.44    2.24
   4  -6   0   -0.33    0.65
  -4  -6   0   -0.30    0.46
   4  -6   0    0.15    0.83
   4   6   0    1.50    1.33
  -4   6   0    0.04    1.26
  -4  -6   0    0.68    0.87
  -4   6   0   -0.36    0.69
   4   6   0    0.15    0.50
  -5  -1  -9    4.35    1.04
  -5  -1  -9    5.85    0.99
  -5   1  -9    5.11    0.98
  -5   1  -9    5.03    0.92
 -10  -5  -1   10.21    1.18
  10  -5   1    7.39    1.14
 -10   5  -1   11.20    1.29
 -10  -5  -1    7.80    0.71
  10   5   1    8.80    1.19
 -10   5  -1    8.63    1.11
  10   5   1   10.40    2.12
  10  -5   1    9.79    1.27
   4   6  -1    1.23    0.56
  -4  -6   1    1.31    0.52
  -4  -6   1    1.89    1.02
  -4   6   1    1.17    0.80
   4  -6  -1    1.00    0.99
  -4   6   1    3.61    0.96
   4  -6  -1    1.81    1.24
   4   6  -1    1.06    0.96
   9  -5  -4   54.00    3.43
   9  -5  -4   58.73    3.05
  -9   5   4   55.88    3.25
  -9  -5   4   62.69    3.64
   9   5  -4   58.21    3.47
   8  -4  -7   54.32    2.80
  -8   4   7   53.60    2.95
   8   4  -7   65.65    7.54
   8  -4  -7   50.62    3.16
  10   5  -3    2.68    1.07
 -10   5   3    3.66    1.59
  10  -5  -3    3.43    1.73
 -15  -1  -4    1.24    1.04
 -15   1  -4    0.16    0.77
 -15   1  -4    0.21    0.76
  12   4  -5    5.06    1.89
  12  -4  -5    2.65    0.84
  12  -4  -5    2.81    1.08
 -12   4   5    3.80    1.09
  -7  -2  -8    2.51    0.94
  -7  -2  -8    1.71    0.91
  -7   2  -8    2.96    0.90
  -7   2  -8    4.02    0.89
  16  -2   2   11.39    0.98
 -16  -2  -2   22.95    1.27
 -16   2  -2   20.49    2.15
 -16  -2  -2   22.76    1.18
 -16   2  -2   13.90    0.95
  16   2   2   18.96    1.43
  16  -2   2   16.98    1.46
  16   2   2   16.85    1.05
   5   1 -10    8.69    1.34
  -5   1  10    3.37    0.66
   5  -1 -10    4.05    1.15
   5   1 -10    3.84    1.04
   5  -1 -10    4.65    0.77
  -3  -6   2    0.96    0.75
   3   6  -2    1.28    0.52
   3  -6  -2    0.25    0.95
  -3  -6   2    1.70    1.54
  -3   6   2    1.05    0.95
  -3   6   2    0.97    0.80
   3   6  -2    0.45    1.46
   3  -6  -2    1.08    0.76
 -18  -1   2    0.78    0.31
  18  -1  -2    0.91    0.70
  18  -1  -2    0.92    0.77
 -18   1   2    1.44    0.70
  18   1  -2    1.50    0.71
 -18   1   2    1.95    0.79
 -18  -1   2    1.35    0.48
  18   1  -2    0.39    0.75
  17   0   2    4.19    0.95
  17   0   2    4.34    0.64
  16  -1   3   18.37    1.07
  16   1   3   66.98    4.25
  12   2  -8   30.20    2.14
  12  -2  -8   28.94    1.50
  12  -2  -8   28.45    2.32
  12   2  -8   29.36    3.17
 -12   2   8   31.01    2.13
 -12   2   8   28.72    2.04
 -13   2  -5  130.24   10.50
 -13  -2  -5   82.75    4.06
 -13  -2  -5   87.29    5.20
  13  -4  -4   -0.36    0.68
 -13   4   4    0.37    0.68
  13  -4  -4    0.38    0.86
  13   4  -4    0.42    0.88
 -13   4   4    1.21    0.86
  13   4  -4    0.14    1.40
  -2  -5   6   28.95    1.78
  -2   5   6   32.32    2.01
   2  -5  -6   31.13    2.25
   2   5  -6   33.16    2.14
   2  -5  -6   35.51    2.24
   2   5  -6   30.57    1.48
  -2   5   6   34.75    2.28
  -2  -5   6   32.31    2.90
   1   1 -10    1.58    1.23
   1   1 -10    1.27    0.39
   1  -1 -10    1.75    0.40
   1   1 -10    2.21    0.40
   1   1 -10    1.07    0.99
   1  -1 -10    2.13    0.73
  -1   1  10    1.31    0.38
  -9   2   9   20.96    1.96
   9  -2  -9   19.66    1.32
   9   2  -9   18.76    1.63
   9   2  -9   22.25    1.62
  -9   2   9   19.72    1.63
   9  -2  -9   20.55    2.41
   2   6   2   51.70    4.05
  -2   6  -2   55.09    2.66
  -2   6  -2   48.61    2.96
  -2  -6  -2   54.58    3.26
  -2  -6  -2   49.40    2.50
   2  -6   2   51.79    3.12
   2   6   2   49.45    3.50
   2  -6   2   49.78    2.56
   1  -5  -6   30.31    2.12
  -1  -5   6   33.52    2.10
   1   5  -6   34.79    2.12
   1  -5  -6   34.76    2.16
   1   5  -6   31.49    1.60
  -1  -5   6   29.35    1.48
  -1   5   6   35.32    2.34
  -1   5   6   31.34    1.96
   9   4   5   22.10    1.65
  -9   4  -5   18.41    1.10
  -9  -4  -5   18.14    1.23
   9   4   5   16.89    1.12
   9  -4   5   15.67    1.51
  -9   4  -5   25.36    2.68
  -9  -4  -5   21.55    1.53
 -18   1   1   52.96    3.05
  18  -1  -1   43.97    2.59
 -18   1   1   51.10    2.61
  18  -1  -1   48.62    2.39
  -3   5   6    1.41    1.35
   3   5  -6    1.60    0.43
   3  -5  -6    2.49    1.47
  -3  -5   6    2.45    0.90
   3  -5  -6    1.92    0.92
   3   5  -6    2.35    1.36
  -3  -5   6    1.72    0.43
  -3   5   6    1.39    0.94
  17   1  -5  113.91    6.59
 -17   1   5  106.98    4.63
  17  -1  -5  107.03    6.63
  17   1  -5  125.13    8.12
 -17   1   5  133.10    6.56
  17  -1  -5  100.66    5.02
  12  -3  -7    1.25    0.96
  12   3  -7    1.50    1.43
 -12   3   7    1.34    0.98
 -12   3   7    0.34    0.89
  12   3  -7    0.94    0.93
  12  -3  -7    1.48    0.62
 -16   3   2   65.55    4.06
  16  -3  -2   60.41    3.10
 -16   3   2   61.44    3.17
  16  -3  -2   48.09    4.31
  16   3  -2   62.36    3.34
  16   3  -2   55.99    3.15
  15  -1  -7   75.93    3.37
 -15   1   7   95.90    4.93
  15   1  -7   91.91    6.27
 -15   1   7   70.59    3.22
  15   1  -7   85.99    4.97
  15  -1  -7   84.16    5.16
 -16   3   1   -1.63    0.71
  16  -3  -1   -1.63    0.74
  16   3  -1    0.02    0.71
   4  -4   7    6.71    0.78
  -4   4  -7    7.17    0.74
   4   4   7    6.39    1.02
   4   4   7    8.81    1.27
  -4  -4  -7    8.30    1.82
  -4  -4  -7    5.06    0.78
   7   0 -10    3.93    0.78
   7   0 -10    2.86    0.80
   7   0 -10    3.68    0.54
   7   0 -10    3.55    0.56
 -11   0  -7   -0.60    0.79
  -7  -4  -6    2.02    0.94
  -7   4  -6    3.16    0.83
   7   4   6    2.88    0.56
   7   4   6    6.70    2.39
  -7   4  -6    4.04    0.91
   7  -4   6    3.12    0.54
  14   2  -7   25.78    2.03
 -14   2   7   25.16    2.03
  14  -2  -7   22.58    1.73
  14   2  -7   23.24    2.14
 -14   2   7   23.48    1.77
  14  -2  -7   21.24    3.06
  14  -4  -1    8.83    1.28
  14   4  -1   10.34    1.21
  14  -4  -1   10.76    1.24
 -14   4   1    9.54    1.18
  14   4  -1    9.95    3.00
  -4   6  -1   11.71    1.23
  -4  -6  -1   10.68    1.41
   4  -6   1   11.90    1.47
   4   6   1   11.21    2.17
  -4   6  -1   11.03    1.39
   4   6   1   11.10    1.01
  -4  -6  -1   12.02    1.48
   4  -6   1   10.29    1.82
   0   5  -6    2.85    0.94
   0   5  -6    3.28    0.82
   0  -5  -6    2.97    0.86
   0  -5  -6    2.48    0.95
   0  -5   6    3.08    0.59
   0  -5   6    2.29    1.30
   0   5   6    3.81    0.81
   0   5   6    2.16    1.61
  14   4  -2   19.31    3.41
  14  -4  -2    1.06    0.80
  14   4  -2   -1.36    0.79
 -14   3  -3   10.56    1.23
 -14   3  -3    6.68    0.98
  14  -3   3   31.42    3.53
  11   1  -9   46.82    2.92
  11  -1  -9   43.48    2.04
 -11   1   9   44.49    2.05
 -11   1   9   49.44    2.81
  11   1  -9   52.37    2.95
  11  -1  -9   43.46    2.85
   6  -1 -10    4.32    1.00
   6   1 -10    9.19    1.27
   6  -1 -10    4.11    1.18
   6   1 -10    1.92    0.77
  -6   1  10    2.07    0.68
  -1   0 -10    1.45    0.66
  -1   0 -10    0.54    0.70
   3   3  -9    2.00    0.57
   3  -3  -9    0.99    1.03
   3   3  -9    1.62    0.42
  -3   3   9    2.56    0.84
   3   3  -9    1.61    0.56
  -3   3   9    1.36    0.91
   3   3  -9    1.50    0.42
   3  -3  -9    0.72    0.79
 -18   1   3  108.73    7.14
  -4  -5   6   12.60    2.06
  -4  -5   6    8.92    0.85
   4  -5  -6   10.21    1.39
  -4   5   6   11.74    1.28
  -4   5   6   11.65    1.31
   4   5  -6   10.74    1.26
   4  -5  -6   11.13    1.37
   4   5  -6    8.76    0.87
 -14  -1  -5    0.67    0.71
 -14  -1  -5    0.62    0.69
 -14   1  -5    0.16    0.82
   2   3  -9    0.67    0.52
   2  -3  -9    1.24    1.21
   2   3  -9    0.96    0.68
  -2   3   9    0.70    0.82
  -2   3   9    0.67    0.84
   2  -3  -9    1.28    0.91
   2   3  -9    1.11    0.50
   2   3  -9    1.29    0.69
  -4  -6   2    6.66    1.02
  -4   6   2    8.36    1.15
   4  -6  -2    8.45    2.14
   4   6  -2    7.36    1.27
   4  -6  -2    7.87    1.05
  -4  -6   2    8.25    1.36
  -4   6   2    8.30    1.31
   4   6  -2    6.90    0.72
   0   1 -10    2.93    1.47
   0  -1 -10    2.26    0.53
   0   1 -10    2.48    0.37
   0   1 -10    1.75    0.37
   0  -1 -10    1.98    0.38
  10  -3   6   38.93    2.42
 -10  -3  -6   39.62    2.29
 -10   3  -6   47.26    3.64
 -10  -3  -6   35.71    2.29
  13   3   4   53.70    2.83
  13  -3   4   68.52    3.70
 -13  -3  -4   71.44    3.35
 -13   3  -4   73.81    3.90
 -13  -3  -4   65.10    3.91
  -6   0  -9   -0.81    1.28
  -6   0  -9   -0.49    0.80
 -11  -5   1    1.61    0.48
  11   5  -1    2.07    0.91
 -11   5   1    2.48    1.40
  11  -5  -1    1.22    0.91
  11   5  -1    1.20    0.36
  11  -5  -1    1.64    1.47
 -11   5   1    2.72    0.91
 -11  -5   1    2.54    1.58
   4   3  -9    0.22    0.51
  -4   3   9    0.26    0.54
  -4   3   9    0.06    0.75
   4   3  -9    0.48    0.54
   4   3  -9    0.22    0.52
   4  -3  -9    0.00    0.62
   4   3  -9   -0.03    0.87
   4  -3  -9    1.03    0.69
  -7   5  -4    1.54    1.20
  -7  -5  -4    0.79    0.66
  -7   5  -4    0.93    0.62
  -7  -5  -4    0.40    0.67
   7  -5   4    0.33    0.99
   7   5   4    0.32    0.69
   7   5   4    1.30    0.60
   7  -5   4    0.53    1.12
   5  -6   0   17.59    2.66
  -5   6   0   17.90    1.69
   5   6   0   16.61    1.60
   5   6   0   18.05    1.69
  -5  -6   0   14.22    1.04
  -5  -6   0   18.22    2.74
   5  -6   0   16.04    2.13
  -5   6   0   18.26    1.51
  -5   6   1    9.82    1.31
  -5  -6   1    7.38    0.72
   5  -6  -1    9.17    2.14
  -5   6   1    7.81    1.78
  -5  -6   1    8.62    1.39
   5   6  -1    7.53    1.14
   5  -6  -1    8.68    1.13
   5   6  -1    8.78    1.32
   3   6   2    8.48    1.26
   3  -6   2    7.63    1.03
   3  -6   2   11.21    1.34
  -3  -6  -2    8.10    0.99
  -3   6  -2    9.72    1.08
  -3  -6  -2    9.64    1.36
  -3   6  -2    9.67    2.04
   3   6   2    9.54    1.59
  18   0  -4    1.76    0.44
 -18   0   4    1.30    0.31
 -18   0   4    3.11    0.86
  18   0  -4    1.67    0.89
  12   4   3   54.43    3.31
 -12   4  -3   69.02    3.58
  12  -4   3   46.11    2.69
 -12  -4  -3   59.55    2.74
 -12   4  -3   57.65    2.69
  -9   0  -8    9.36    1.22
  -9   0  -8    9.31    1.34
  11   4  -6    3.51    1.03
 -11   4   6    0.70    1.56
  11  -4  -6    2.72    1.24
  11  -4  -6    1.10    1.02
  11   4  -6    1.49    1.62
 -11   4   6    2.04    0.80
  -8   5   5   17.14    2.34
   1   3  -9    8.47    0.75
  -1   3   9    5.80    1.12
  -1   3   9    8.94    1.22
   1   3  -9    7.19    0.74
   1  -3  -9    6.24    1.19
   1   3  -9    9.16    0.74
   1   3  -9    7.62    0.74
   1  -3  -9    8.97    1.15
  -5  -3  -8   28.65    1.98
  -5   3  -8   38.85    2.84
  -5   3  -8   27.71    1.83
  16   3  -3    5.10    2.54
 -16   3   3   16.84    1.71
  14   0  -8    4.95    1.01
 -14   0   8   -0.57    0.88
  10  -3  -8    2.94    0.95
  10  -3  -8    1.97    1.12
 -10   3   8    2.02    0.91
  10   3  -8   12.71    3.10
 -14   4   0    1.87    0.72
 -14   4   0    1.60    0.85
  14   4   0    2.36    1.17
 -14  -4   0    1.37    0.52
  14  -4   0    1.61    0.77
  14  -4   0    1.35    1.33
  14   4   0    1.93    0.74
 -14  -4   0    1.26    0.34
 -17  -1  -2    0.92    0.54
 -17  -1  -2    0.20    0.87
 -17   1  -2    0.84    0.64
  17  -1   2    0.58    0.37
  17   1   2   -0.35    0.38
  17   1   2    0.38    0.37
  -1  -5  -6   17.90    1.54
  -1   5  -6   17.09    1.91
   1   5   6   14.28    1.28
   1  -5   6   17.29    1.86
   1  -5   6   15.33    1.42
  -1   5  -6   16.93    1.16
   1   5   6   15.90    1.60
  -1  -5  -6   15.60    1.40
  -4   2  -9   -0.84    1.05
  -4  -2  -9    0.03    0.79
  -4   2  -9    0.60    0.68
   4   2   9    0.88    0.86
  11  -5  -2   16.27    1.77
 -11  -5   2   22.56    1.92
  11  -5  -2   20.06    1.66
 -11   5   2   23.30    2.49
 -11   5   2   19.94    1.70
  11   5  -2   20.22    2.60
   8   3   7    0.26    0.83
  -8   3  -7    0.75    0.76
  -8  -3  -7    1.43    1.27
  -8   3  -7    0.07    0.79
 -17   2   4   26.81    1.93
  17  -2  -4   23.30    1.41
  17   2  -4   50.34    4.77
  17   2  -4   22.99    2.01
  17  -2  -4   22.08    2.07
  -5   5  -5    0.94    0.61
   5   5   5    1.43    1.21
  -5   5  -5    0.32    0.68
   5  -5   5    0.11    0.65
 -16   3   0   13.45    1.12
  16   3   0   14.29    1.20
  16  -3   0   13.90    1.93
  16   3   0   12.07    1.16
 -16   3   0   15.99    1.93
  16  -3   0   12.47    1.66
 -16  -3   0   11.79    0.95
 -18  -1   0    6.86    0.73
 -18   1   0    9.17    0.88
  18   1   0    6.90    0.87
 -18   1   0    8.25    0.84
 -18  -1   0    7.08    1.01
  18  -1   0    7.58    0.82
  18  -1   0    6.52    0.89
  18   1   0    6.62    0.86
   5   3  -9   21.81    1.92
   5  -3  -9   19.00    2.24
   5  -3  -9   17.46    1.41
   5   3  -9   19.82    1.39
  -5   3   9   21.26    1.63
  -5   3   9   16.34    1.36
 -11   5   0    7.43    1.25
 -11  -5   0    9.09    1.22
 -11   5   0    8.35    1.12
 -11  -5   0    6.24    0.81
  11   5   0    6.05    0.64
  11  -5   0    6.75    1.89
  11   5   0    6.98    1.13
  11  -5   0    6.23    1.81
   1   6  -3    3.89    0.67
   1   6  -3    4.32    1.08
  -1   6   3    3.83    1.50
   1  -6  -3    3.49    1.44
  -1  -6   3    3.61    1.00
   1  -6  -3    4.09    1.72
  -1   6   3    5.28    1.11
  -1  -6   3    4.74    1.14
 -15   3  -2   14.95    1.08
 -15   3  -2   21.10    1.57
  15   3   2   16.11    1.10
 -15  -3  -2   16.83    1.07
 -15  -3  -2   18.46    1.10
  15   3   2   15.86    1.53
  15  -3   2   17.97    2.26
  15  -3   2   12.98    1.51
  -5  -5   6   25.46    2.02
  -5   5   6   23.34    2.61
   5   5  -6   23.68    1.87
   5  -5  -6   22.46    2.79
   5  -5  -6   25.69    1.84
  -5   5   6   25.26    2.74
 -13   4  -2   10.10    1.31
  13  -4   2    6.79    0.93
 -13  -4  -2    6.09    1.13
 -13   4  -2    7.74    0.88
  13   4   2    6.98    0.87
  13   4   2   17.43    2.24
   0  -6  -3   16.28    1.65
   0   6   3   17.34    1.50
   0   6   3   17.00    2.53
   0  -6   3   18.64    1.76
   0  -6   3   15.64    1.64
   0   6  -3   18.65    1.71
   0   6  -3   18.62    1.20
   0  -6  -3   18.32    1.42
  -2  -6   3    2.89    0.58
   2   6  -3    3.06    1.07
   2   6  -3    3.06    0.61
  -2   6   3    3.68    0.94
   2  -6  -3    3.34    0.89
  -2  -6   3    3.67    1.09
   2  -6  -3    3.63    1.11
  -2   6   3    2.37    1.69
 -14   4   3   68.56    4.88
  14  -4  -3   67.52    3.55
  14   4  -3   65.34    3.72
  14   4  -3   70.61    3.88
 -14   4   3   75.31    3.57
  14  -4  -3   58.20    3.63
   7   1 -10    6.03    0.90
  -7   1  10    4.68    0.78
   7  -1 -10    5.50    0.86
   7   1 -10    4.23    0.52
   7  -1 -10    4.53    1.09
   7   1 -10    5.19    1.86
   7   1 -10    5.47    0.52
   9  -4  -7    0.18    0.97
   9  -4  -7    2.47    0.79
  -9   4   7    2.80    1.47
  -9   4   7    2.02    0.82
   9   4  -7    3.19    1.66
 -11  -1  -7   26.19    4.32
 -11   1  -7   27.66    2.11
 -10   2  -7   11.29    3.07
 -10   2  -7   -1.50    0.83
 -10  -2  -7   -0.41    0.80
 -10  -2  -7    0.04    0.81
   2   4  -8   10.22    1.39
   2   4  -8    9.66    1.00
   2  -4  -8    8.78    1.57
  -2   4   8   10.19    0.98
  -2   4   8   12.20    1.38
   2   4  -8    9.84    0.74
   2  -4  -8   11.75    1.29
   2   4  -8    9.87    0.74
   3   4  -8    0.09    0.35
   3   4  -8   -0.25    0.54
   3  -4  -8    0.72    0.75
  -3   4   8    0.53    0.59
   3   4  -8    0.70    0.60
   3   4  -8    0.29    0.52
   3  -4  -8   -0.06    0.65
  -3   4   8   -0.43    1.28
   8   0 -10  102.14    5.55
   8   0 -10  110.07    5.58
   8   0 -10   99.96    5.02
 -15   3   5   45.01    3.58
  15   3  -5   38.21    2.69
 -11  -4  -4    3.59    0.99
 -11  -4  -4    2.28    0.75
  11  -4   4    2.94    0.89
 -11   4  -4    4.36    0.99
  11  -4   4    1.99    1.00
 -11   4  -4    2.43    0.55
  11   4   4    2.44    0.60
  11   4   4    3.17    0.82
  14   3  -6   12.56    1.62
  14  -3  -6   11.00    1.06
 -14   3   6   12.33    1.09
 -14   3   6   12.50    2.15
  14  -3  -6   13.27    1.62
  14   3  -6   10.52    2.43
   0   3  -9    0.33    0.45
   0   3  -9   -0.01    0.39
   0   3  -9    0.27    0.59
   0   3  -9   -0.20    0.47
   0   3   9    1.08    1.26
   0   3   9    0.36    0.64
   0  -3  -9   -0.35    0.45
   0  -3  -9   -0.06    0.73
  -1   1 -10    9.08    1.48
  -1   1 -10    3.33    0.76
  -1  -1 -10    3.27    0.89
   5   6   1    0.70    0.58
  -5   6  -1    0.05    1.34
   5  -6   1    0.30    0.84
  -5  -6  -1   -0.07    0.50
  -5   6  -1   -0.10    0.73
   5   6   1    0.86    0.85
   5  -6   1    1.03    0.71
  -5  -6  -1   -0.24    0.90
  -5  -6   2    0.40    0.42
  -5   6   2    1.21    0.80
   5  -6  -2   -0.37    0.80
   5   6  -2    0.39    0.70
  -5   6   2    1.39    1.51
  -5  -6   2    0.77    0.99
   5   6  -2    1.35    1.50
   5  -6  -2    1.79    0.96
 -12   0   9    0.31    1.16
 -12   0   9   -0.05    0.39
  12   0  -9    0.02    0.22
  12   0  -9    0.96    0.75
  -1   6  -3    2.45    0.98
   1   6   3    2.36    0.84
  -1  -6  -3    0.85    1.26
  -1   6  -3    2.86    0.68
   1   6   3    2.26    0.93
   1  -6   3    2.26    0.67
   1  -6   3    0.81    0.98
  -1  -6  -3    2.13    0.99
   1   4  -8    1.51    0.61
   1   4  -8    1.39    0.49
  -1   4   8    1.64    0.95
   1   4  -8    0.86    0.79
   1  -4  -8    2.55    0.88
   1  -4  -8    2.98    1.09
   1   4  -8    1.43    0.88
  -1   4   8    1.55    0.63
  -4   4   8    1.43    1.13
   4   4  -8    0.58    0.51
  -4   4   8    2.20    0.86
   4   4  -8    1.09    0.34
   4   4  -8    1.57    1.12
   4  -4  -8    1.98    0.78
   4  -4  -8    3.56    1.30
   4   4  -8    1.78    0.66
  -2   0 -10    9.67    1.09
  -2   0 -10    8.35    1.11
  17  -2   1    8.13    0.92
 -17   2  -1   11.62    0.91
 -17   2  -1   13.21    1.18
  17   2   1   10.40    0.91
 -17  -2  -1   12.08    0.90
 -17  -2  -1   10.75    1.17
  17  -2   1   11.44    1.19
  17   2   1   12.05    0.95
 -10   5  -2    1.45    1.10
  10  -5   2    0.29    1.14
 -10  -5  -2    0.75    0.85
  10  -5   2    2.35    1.45
  10   5   2    0.95    0.72
  10   5   2    1.74    0.61
 -10  -5  -2    2.20    1.19
 -10   5  -2    1.48    0.88
  -3  -6   3    5.74    0.66
   3   6  -3    6.74    1.21
   3  -6  -3    5.91    1.94
   3  -6  -3    6.02    1.66
  -3   6   3    7.55    1.24
  -3   6   3    7.75    1.09
  -3  -6   3    6.78    1.97
   3   6  -3    5.91    0.70
  10  -2  -9    1.47    0.61
 -10   2   9    0.74    0.83
  10  -2  -9    1.21    1.44
  10   2  -9    1.27    0.85
 -10   2   9    1.95    0.63
  10   2  -9    1.33    1.34
  -6  -1  -9   37.11    3.36
  -6   1  -9   36.34    2.21
  -6   1  -9   33.29    2.25
  -6  -1  -9   38.50    2.35
 -12  -3  -5    2.49    0.76
  12  -3   5    1.54    0.88
 -12   3  -5    0.97    0.97
 -12  -3  -5    1.42    1.23
 -12  -2  -6    1.14    1.27
 -10   5   4   -0.29    1.43
  10   5  -4    1.21    1.29
  10  -5  -4    1.25    0.98
  10  -5  -4    0.22    0.81
  10   5  -4    0.84    0.94
   6   3  -9   -0.06    0.70
  -6   3   9    1.16    0.67
   6   3  -9    1.80    0.68
  -6   3   9    0.76    0.77
   6  -3  -9    1.36    0.74
   6  -3  -9    0.70    1.12
  -9  -5  -3    6.89    1.53
   9   5   3    6.90    1.41
   9   5   3    6.92    0.96
   9  -5   3    8.04    1.66
   9  -5   3    5.22    0.91
  -9  -5  -3    5.82    0.83
  -9   5  -3    7.91    1.45
  -9   5  -3    7.73    1.12
   2  -5   6   20.79    2.21
  -2   5  -6   21.14    2.16
  -2  -5  -6   21.74    1.70
  -2   5  -6   23.24    1.94
  -2  -5  -6   19.30    1.51
   2  -5   6   20.79    1.59
   2   5   6   19.72    2.17
  -4   6  -2   12.58    2.18
  -4   6  -2   13.25    1.82
  -4  -6  -2    9.44    1.06
   4   6   2   12.73    1.17
  -4  -6  -2   13.05    2.25
   4   6   2   12.83    2.20
   4  -6   2   12.55    1.44
   4  -6   2   11.85    1.22
  18   0   1    0.10    0.43
 -18   0  -1   -0.70    0.53
  18   0   1   -0.14    0.42
 -18   0  -1    0.38    0.54
   5  -4   7   14.20    1.05
   5  -4   7   16.86    1.34
   5   4   7   13.94    0.98
  -5  -4  -7   18.17    1.59
  -5   4  -7   14.84    1.37
  -5  -4  -7   14.01    1.49
   5   4   7   20.27    2.56
  -5   4  -7   20.23    1.43
  18  -1  -4   31.12    3.18
 -18   1   4   30.58    1.52
 -18   1   4   38.61    3.21
  18   1  -4   35.20    3.30
  18  -1  -4   28.13    1.90
  18   1  -4   35.19    2.43
  -9  -1  -8    0.89    0.86
  -9   1  -8   36.18    3.77
  -9  -1  -8    0.69    0.89
  -9   1  -8    1.31    0.85
  14  -1  -8   -0.40    0.53
  14  -1  -8    0.61    0.88
 -14   1   8    0.83    0.83
 -14   1   8    0.24    0.34
  14   1  -8    0.29    0.95
  14   1  -8    0.87    0.94
   6   6  -1    7.68    1.15
   6  -6  -1   11.10    1.86
   6  -6  -1    9.29    1.41
  -6   6   1   10.70    2.22
  -6  -6   1    7.01    1.07
   6   6  -1    8.35    1.41
  -6  -6   1    8.60    1.42
  -6   6   1   10.82    1.21
   0  -4  -8    0.77    0.96
   0   4  -8    0.63    0.55
   0  -4  -8    0.15    0.85
   0   4  -8    0.44    0.51
   0   4  -8    0.87    0.49
   0   4   8   -0.34    0.93
   0   4  -8    0.91    0.50
   0   4   8    0.11    0.82
  -6   5   6    0.47    0.88
   6   5  -6    0.54    1.38
   6  -5  -6    0.61    0.88
  -6   5   6    0.67    0.84
   6  -5  -6    0.60    1.31
   5  -4  -8    3.60    0.97
   5   4  -8    3.60    0.87
   5   4  -8    4.17    1.33
  -5   4   8    4.28    0.89
  -5   4   8    4.23    1.53
   5  -4  -8    3.49    0.96
  -6  -6   0   27.71    1.96
   6   6   0   29.49    2.30
  -6   6   0   32.39    2.28
  -6   6   0   34.56    2.15
  -6  -6   0   32.33    2.46
   6  -6   0   31.06    2.07
   6   6   0   28.78    2.15
   6  -6   0   31.88    2.40
 -11   5   3    1.70    1.43
  11  -5  -3    1.54    0.99
  11   5  -3    0.79    0.91
  11   5  -3    1.37    0.95
  17   0  -6  114.93    6.65
 -17   0   6  126.15    8.13
  -2  -6  -3   23.56    1.65
   2  -6   3   22.94    1.93
  -2   6  -3   25.08    2.83
  -2  -6  -3   28.08    2.96
   2   6   3   25.52    2.76
  -2   6  -3   26.13    2.21
   2   6   3   26.07    2.52
   2  -6   3   23.69    1.53
 -13   1  -6    7.22    1.87
 -13  -1  -6    6.11    1.04
 -13   1  -6    6.80    1.20
 -13  -1  -6    4.73    1.10
   4   6  -3   -0.29    0.41
   4   6  -3    0.62    1.36
  -4  -6   3    0.25    0.38
  -4  -6   3   -0.04    0.89
  -4   6   3   -1.33    0.88
   4  -6  -3   -0.80    0.74
   4  -6  -3   -0.18    0.86
  -4   6   3    1.55    1.24
   1   3   9   -0.62    0.59
  -1   3  -9   -0.01    0.51
  -1  -3  -9   -0.80    0.76
  -1   3  -9   -0.30    0.51
   1   3   9    1.10    0.84
  -1  -3  -9    0.49    0.41
  -1   3  -9    0.30    0.37
  -1   3  -9    0.45    0.54
  -8   2  -8    5.60    1.05
  -8  -2  -8    4.78    1.64
  -8   2  -8    4.29    1.06
  -8  -2  -8    4.76    1.04
  11  -5   1   26.97    1.97
 -11   5  -1   30.77    1.98
  11   5   1   28.92    2.82
 -11  -5  -1   25.08    1.36
 -11   5  -1   34.94    2.27
 -11  -5  -1   33.53    2.15
  11   5   1   26.74    1.53
   8  -1 -10    9.96    1.04
   8   1 -10    7.22    0.63
   8   1 -10   17.94    3.00
   8  -1 -10    7.01    1.17
  -8   1  10    7.09    0.98
  13  -2  -8    5.66    0.72
  13   2  -8    7.03    1.91
  13  -2  -8    5.20    1.35
 -13   2   8    7.25    1.25
 -13   2   8    6.45    0.74
  13   2  -8    5.62    2.00
  14   4   1   11.39    1.06
  14  -4   1    7.89    1.07
 -14  -4  -1    9.09    1.01
  14  -4   1   10.76    1.26
 -14   4  -1   11.68    1.04
 -14  -4  -1   10.04    0.75
  14   4   1   10.13    1.07
 -14   4  -1   13.87    1.37
 -16   0   7   -0.06    1.43
  16   0  -7    0.79    0.94
 -16   3   4    4.60    1.08
  16   3  -4    6.33    2.60
  16  -3  -4    4.45    1.16
  16  -3  -4    4.31    0.81
  13   4  -5   43.42    5.56
 -13   4   5   39.82    2.61
  13  -4  -5   37.63    2.25
  13  -4  -5   35.24    2.65
   3   2 -10    8.32    0.70
   3  -2 -10    7.77    1.57
   3   2 -10    7.19    0.74
   3   2 -10    6.87    0.71
   3   2 -10    7.80    1.06
   3  -2 -10    5.61    1.15
  -3   2  10    8.89    1.68
   8   4   6    1.60    0.50
   8   4   6    3.33    1.55
  -8   4  -6    2.98    0.49
  -8   4  -6    3.23    0.93
  -8  -4  -6    1.82    0.53
   8  -4   6    2.56    0.74
   9   5  -5    5.21    1.98
  -9   5   5   10.93    1.91
  12  -1  -9    5.31    0.87
 -12   1   9    5.47    0.90
  12   1  -9    6.69    1.16
  12  -1  -9    5.12    1.74
  12   1  -9    6.02    1.17
  -2   1 -10   18.33    2.44
  -2  -1 -10   17.46    2.25
   4   2 -10    0.26    0.37
   4  -2 -10   -0.77    0.62
   4   2 -10    0.42    0.46
   4   2 -10    0.14    0.58
   4   2 -10    0.03    0.74
  -4   2  10   -0.71    0.68
   4  -2 -10    0.21    0.51
   9   0 -10   12.69    1.23
   9   0 -10   10.15    0.74
 -16  -3  -1    3.63    0.52
  16   3   1    4.72    1.08
  16  -3   1    3.38    0.70
 -16   3  -1    3.39    1.04
 -16  -3  -1    3.27    0.79
 -16   3  -1    1.69    1.49
  16  -3   1    2.85    0.90
  16   3   1    3.90    1.05
   7   3  -9   -0.57    1.08
   7   3  -9    0.87    0.69
  -7   3   9    1.03    1.04
   7  -3  -9    0.66    0.72
  -7   3   9   -0.08    0.72
   7  -3  -9    0.26    0.67
  16  -2  -6    0.85    1.57
  16   2  -6    0.67    0.93
  16  -2  -6    0.63    0.51
 -16   2   6    1.15    0.49
 -16   2   6   -0.10    0.96
  16   2  -6   -0.01    1.02
 -13   3   7    3.36    1.69
  13  -3  -7    3.76    1.17
  13  -3  -7    3.25    0.73
  13   3  -7    3.15    1.14
 -13   3   7    3.28    0.74
  13   3  -7    4.14    1.17
   2   2 -10    9.80    0.75
   2  -2 -10    8.04    1.21
   2   2 -10    8.82    0.77
  -2   2  10   12.48    1.25
   2   2 -10   11.60    0.85
   2  -2 -10   10.84    1.15
   2   2 -10    8.64    1.18
  -6  -6   2   15.80    2.60
  -6   6   2   14.08    1.45
   6  -6  -2   11.36    2.46
  -6  -6   2   11.35    0.79
   6  -6  -2   15.61    2.12
  -6   6   2   15.03    1.66
   6   6  -2   10.59    0.80
   6   6  -2   12.80    1.67
  -5  -2  -9   12.90    1.44
  -5   2  -9   13.26    1.26
  -5   2  -9   14.83    1.96
   6   5   5   17.90    2.27
   6  -5   5   10.32    1.10
  -6   5  -5   12.65    1.27
  -6   5  -5   10.78    1.04
  -1  -4  -8    0.82    0.89
  -1   4  -8    1.50    0.58
  -1   4  -8    0.81    0.90
  -1  -4  -8    0.63    0.92
  -1   4  -8    0.95    0.49
   1   4   8    1.15    0.53
   1   4   8    1.42    0.94
  -1   4  -8    1.05    0.55
   6  -4  -8    0.77    0.76
  -6   4   8    0.12    0.74
  -6   4   8    0.85    0.82
   6   4  -8    0.01    0.71
   6   4  -8    0.43    1.16
   6  -4  -8    0.68    0.79
 -10   4  -5   59.11    2.95
  10  -4   5   52.53    3.37
  10   4   5   56.07    2.95
 -10  -4  -5   73.30    3.62
 -10  -4  -5   62.54    3.74
  10  -4   5   71.26    6.64
  -8   5  -4   28.07    1.87
   8   5   4   25.01    1.72
  -8  -5  -4   23.89    2.20
  -8   5  -4   24.88    1.58
  -8  -5  -4   25.01    1.66
   8   5   4   21.41    1.51
   8  -5   4   24.30    1.77
   8  -5   4   22.31    1.56
  -6   3  -8   40.42    2.97
  -6  -3  -8   12.82    2.20
 -18  -1  -1    2.49    0.60
  18  -1   1    1.15    0.56
  18   1   1    1.39    0.57
  18  -1   1    1.79    0.68
 -18   1  -1    1.91    1.13
  18   1   1    1.77    0.84
 -18   1  -1    1.28    0.53
 -18  -1  -1    2.09    0.58
   3   5   6   17.77    1.46
   3  -5   6   21.96    2.49
  -3  -5  -6   20.61    1.69
  -3   5  -6   20.30    2.03
  -3  -5  -6   17.86    1.47
  -3   5  -6   20.89    1.47
   3  -5   6   19.23    2.15
 -16   0  -4    5.47    1.08
 -16   0  -4   15.07    1.30
 -15   2  -4    6.27    1.14
 -15  -2  -4    6.24    1.32
  15  -2   4    3.43    1.05
 -15  -2  -4    6.11    0.89
  11   3  -8   84.04    6.91
  11  -3  -8   60.29    4.84
 -11   3   8   58.05    4.45
  11  -3  -8   58.19    2.88
  -7   0  -9    0.76    0.88
  -7   0  -9    1.24    0.86
  -6   6  -1    4.68    1.03
   6  -6   1    4.47    1.03
   6   6   1    4.92    1.78
  -6  -6  -1    4.29    0.70
   6  -6   1    3.99    1.09
  -6   6  -1    4.95    1.74
   6   6   1    4.17    1.17
  -6  -6  -1    4.43    1.82
  -3   0 -10   99.39    5.25
  -3   0 -10  103.69    5.21
  14  -4  -4    0.63    0.77
  14   4  -4    1.19    1.60
  14  -4  -4    1.36    0.98
 -14   4   4    1.61    0.92
  14   4  -4    0.46    0.95
 -14   4   4    2.01    0.77
   5  -2 -10   40.88    2.34
   5   2 -10   45.03    2.22
  -5   2  10   46.77    3.35
   5  -2 -10   42.41    2.41
   5   2 -10   41.06    2.85
   5   2 -10   45.18    2.34
   3   6   3    8.22    1.26
  -3   6  -3    8.76    1.01
   3  -6   3    7.94    1.55
   3  -6   3    8.83    1.95
  -3  -6  -3    7.58    1.59
  -3  -6  -3    9.36    1.95
   3   6   3    8.28    1.69
  -3   6  -3    7.37    1.20
 -18   0   5   -0.71    0.79
  18   0  -5    0.44    0.81
  18   2  -2   41.46    3.62
  18   2  -2   37.28    2.62
 -18   2   2   56.12    3.43
  18  -2  -2   50.17    2.48
  18  -2  -2   50.83    3.00
 -16   2  -3    7.88    1.10
 -16  -2  -3    6.59    0.80
 -16  -2  -3    6.99    1.22
  16   2   3    4.87    0.76
  16  -2   3    8.62    1.59
  16  -2   3    3.62    0.70
  -5  -6  -2   13.30    1.44
   5  -6   2   12.34    1.87
   5   6   2   12.00    1.14
  -5   6  -2   12.10    1.40
   5  -6   2   11.51    2.17
  -5  -6  -2    9.64    1.02
  -5   6  -2   13.35    1.27
   5   6   2   12.73    1.47
  -1   2  10    4.70    1.04
   1   2 -10    2.53    0.75
   1   2 -10    5.23    0.68
   1  -2 -10    4.80    0.95
   1   2 -10    4.29    0.67
   1   2 -10    3.72    0.51
   1  -2 -10    2.96    0.56
 -10   4   7    1.12    0.92
  10  -4  -7    2.01    0.78
  10  -4  -7    1.92    0.96
  10   4  -7   -0.07    0.99
  10   4  -7    1.61    0.98
  -5  -6   3    0.06    0.36
  -5   6   3   -0.98    0.91
  -5  -6   3   -2.01    1.62
   5  -6  -3   -0.62    0.77
   5   6  -3    0.19    0.62
   5   6  -3   -1.17    0.93
   5  -6  -3    0.90    0.92
  -5   6   3   -0.74    0.83
 -17   1   6    3.20    1.20
  17   1  -6    7.14    1.34
  17  -1  -6    4.45    0.54
  17  -1  -6    5.94    1.34
  17   1  -6    6.56    1.35
 -17   1   6    4.85    0.53
 -17   0  -3   -0.33    1.03
 -17   0  -3   -0.02    0.64
  -7   5   6   48.58    4.01
   7  -5  -6   43.64    4.23
   7   5  -6   47.60    3.01
   7  -5  -6   48.22    2.81
   7   5  -6   49.78    2.98
  -7   5   6   44.28    3.90
  18   2  -1   21.41    1.53
 -18   2   1   16.86    2.02
  18  -2  -1   17.82    1.53
  18   2  -1   20.36    1.54
 -18   2   1   23.51    1.45
 -18  -2   1   16.39    1.03
  18  -2  -1   19.18    1.41
  12  -4  -6    0.80    0.72
 -12   4   6    0.18    0.95
  12  -4  -6    0.21    1.55
  12   4  -6    3.14    1.51
  12   4  -6    0.56    0.94
 -12   4   6    0.73    1.16
  17  -2  -5    1.72    1.15
  17  -2  -5    2.26    0.60
  17   2  -5    3.13    1.77
 -17   2   5    2.85    0.92
 -17   2   5    3.39    1.04
  17   2  -5    3.36    1.67
 -19   0   2    0.99    0.42
  19   0  -2    1.79    0.75
 -19   0   2    1.30    0.44
  19   0  -2    1.85    0.79
 -15   2   7    0.07    0.72
  15   2  -7    0.40    1.39
  15  -2  -7    1.22    1.46
  15   2  -7    0.01    0.94
  15  -2  -7   -0.60    0.73
 -15   2   7   -0.52    0.89
   2   3   9    0.80    0.62
  -2  -3  -9    1.10    0.44
   2   3   9    2.36    1.59
  -2   3  -9    3.93    1.04
  -2   3  -9    2.41    0.59
  -2  -3  -9    2.32    0.97
  -2   3  -9    2.06    0.62
  -2   3  -9    2.12    0.69
  12  -5  -1   15.58    1.64
  12  -5  -1   18.51    1.65
  12   5  -1   16.86    1.64
 -12   5   1   20.96    1.71
 -12   5   1   18.42    1.59
 -15   0  -5    9.37    1.50
 -15   0  -5   -0.52    0.85
  16  -1  -7    8.05    0.91
 -16   1   7    7.40    1.36
 -16   1   7    8.27    0.63
  16   1  -7    9.64    1.65
  16  -1  -7   11.43    1.62
  16   1  -7   11.73    1.59
  19   0  -1   -0.36    0.94
 -19   0   1    0.42    0.42
  19   0  -1   -0.68    0.93
 -19   0   1   -0.30    0.45
  -7   6   1   24.25    1.82
   7  -6  -1   18.82    1.96
   7   6  -1   17.47    1.16
  -7  -6   1   17.78    1.43
   7   6  -1   20.74    2.84
   7  -6  -1   21.82    1.80
  -7  -6   1   22.51    2.92
  -7   6   1   23.88    2.02
 -11   2   9   38.71    2.61
  11   2  -9   35.51    2.62
  11  -2  -9   35.12    1.90
  11   2  -9   35.09    2.54
 -11   2   9   39.97    2.50
  11  -2  -9   38.15    2.72
   6   2 -10    8.48    0.95
  -6   2  10    9.01    1.06
   6   2 -10    6.78    0.81
   6  -2 -10    7.60    1.01
   6   2 -10    8.52    0.97
   6  -2 -10    7.61    1.58
 -12   0  -7    0.37    0.82
 -12   0  -7   14.15    3.01
  18  -2  -3    2.45    1.61
  18  -2  -3    3.05    0.65
  18   2  -3    3.65    1.52
  18   2  -3    2.70    0.97
 -18   2   3    3.19    1.08
  -9   3  -7    1.39    0.95
  -9  -3  -7    0.10    1.45
  -9   3  -7    2.43    0.89
 -14   2  -5    0.11    0.86
 -14   2  -5    0.61    0.85
 -14  -2  -5    0.17    0.68
 -11   3  -6    5.09    1.18
 -11  -3  -6    4.37    0.99
  11  -3   6    5.73    1.05
 -11  -3  -6    6.73    1.52
  12  -5  -2    3.22    1.59
 -12   5   2    1.90    1.02
  12  -5  -2    1.89    1.66
 -12   5   2    2.93    0.99
  12   5  -2    2.45    1.04
  12   5  -2    3.65    0.98
  -7  -6   0    1.20    0.99
   7  -6   0    2.26    1.38
   7   6   0    1.34    0.95
  -7   6   0    1.80    1.47
   7  -6   0    2.34    1.58
  -7  -6   0    1.31    0.50
   7   6   0    1.01    0.54
  -7   6   0    2.35    0.97
   9   1 -10   12.24    2.70
  -9   1  10   -0.39    0.65
   9  -1 -10    0.56    0.46
   9  -1 -10    0.88    1.11
   0  -2 -10    7.12    1.56
   0   2 -10    5.28    0.74
   0   2  10    7.01    1.10
   0   2 -10    3.15    0.46
   0   2 -10    6.10    0.74
   0  -2 -10    2.44    0.76
   0   2 -10    3.07    0.68
  -2   4  -8    0.55    0.54
  -2   4  -8    0.80    0.72
   2   4   8    0.06    0.44
   2   4   8   -0.28    1.44
  -2   4  -8    0.74    0.89
  -2   4  -8    0.38    0.42
  -2  -4  -8    0.24    0.51
  -2  -4  -8   -0.62    0.83
  15   4  -1    5.06    1.99
  15  -4  -1    3.70    0.96
  15  -4  -1    1.82    0.97
 -15   4   1    3.53    0.89
  -6  -4  -7   16.15    1.49
  -6   4  -7   10.89    0.86
   6   4   7   17.59    1.60
  -6  -4  -7   12.55    0.92
   6   4   7    9.65    0.84
   6  -4   7   12.62    1.26
  -1   6   4    2.22    1.52
   1   6  -4    3.06    0.62
  -1  -6   4    2.77    0.93
   1  -6  -4    3.02    1.11
   1  -6  -4    1.61    1.46
  -1   6   4    2.70    1.05
   1   6  -4    2.38    1.02
  -1  -6   4    2.58    1.69
  19   0  -3   -0.19    1.09
 -19   0   3    0.10    0.48
 -19   0   3   -0.12    0.32
   7   4  -8    2.70    0.94
   7  -4  -8    2.33    0.98
   7   4  -8    3.75    0.87
  -7   4   8    2.59    1.50
   7  -4  -8    2.48    0.89
  -7   4   8    1.50    0.93
  15   4  -2    8.38    2.50
  15   4  -2    6.53    1.13
 -15   4   2    6.30    1.10
  15  -4  -2    3.53    1.14
  15  -4  -2    5.38    1.05
 -10   0  -8   60.18    4.56
 -10   0  -8   55.71    3.45
   8   3  -9   12.74    1.36
   8  -3  -9   11.55    2.08
   8   3  -9   12.93    1.32
   8  -3  -9   12.60    1.21
  -8   3   9   11.97    1.80
  -8   3   9   10.54    1.91
   2   6  -4    1.75    0.57
   2   6  -4    2.37    0.98
   2  -6  -4    2.73    1.77
  -2  -6   4    1.97    0.83
  -2   6   4    3.11    1.00
  -2   6   4    4.14    1.11
  -2  -6   4    3.88    1.05
   2  -6  -4    2.54    0.97
  15   0  -8   28.48    2.28
 -15   0   8   29.36    3.16
 -16   1  -4   20.87    1.75
 -16  -1  -4   19.42    1.52
 -16   1  -4   23.63    1.75
 -16  -1  -4   22.23    2.31
  12  -5   0   29.42    2.17
  12   5   0   27.00    1.99
 -12  -5   0   32.95    2.17
 -12   5   0   30.08    1.94
 -12  -5   0   22.53    1.47
 -12   5   0   33.16    2.24
  12   5   0   22.97    1.63
  12  -5   0   24.75    2.06
  13   0  -9    0.91    0.85
 -13   0   9    0.31    0.82
   0   6   4    1.12    0.81
   0  -6  -4   -0.05    0.83
   0  -6   4    0.10    0.82
   0  -6  -4   -1.00    0.74
   0   6  -4    0.27    0.53
   0   6  -4    1.28    1.29
   0   6   4    0.21    0.76
   0  -6   4   -0.09    0.79
  -7   1  -9    5.37    1.70
  -7  -1  -9    4.78    1.13
  -7  -1  -9    6.59    1.79
  -7   1  -9    6.35    1.76
  -3  -1 -10    0.52    0.76
 -11   5   4    8.43    1.32
  11   5  -4    7.41    2.64
  11  -5  -4    7.08    1.46
  11  -5  -4    8.59    1.21
  18   1  -5    0.55    0.91
 -18   1   5    0.00    1.32
  18   1  -5   -0.59    0.89
 -18   1   5    0.29    0.35
  18  -1  -5    2.01    1.45
  18  -1  -5    0.42    0.56
 -17  -2  -2   19.10    1.57
  17   2   2   13.67    1.02
  17   2   2   13.01    1.34
  17  -2   2   14.23    1.29
 -17   2  -2   11.10    0.91
 -17  -2  -2   19.93    1.24
 -17   2  -2   18.88    1.48
  17  -2   2    8.78    0.93
  17  -3  -2   33.55    3.47
 -17   3   2   40.30    2.51
  17  -3  -2   40.83    2.40
  17   3  -2   43.64    2.66
  17   3  -2   35.91    2.52
 -17   3   2   46.33    3.12
  -4   6  -3    6.83    1.15
   4  -6   3    6.07    1.03
   4   6   3    7.16    1.16
   4  -6   3    7.17    1.16
  -4  -6  -3    5.87    0.97
  -4  -6  -3    7.26    1.19
   4   6   3    6.86    1.07
  -4   6  -3    6.66    1.55
  -3  -6   4   -0.80    1.50
   3   6  -4    0.51    0.44
  -3   6   4   -0.20    1.41
  -3   6   4    1.34    0.97
   3   6  -4    0.18    0.89
   3  -6  -4    0.93    1.27
   3  -6  -4    0.84    0.94
  -3  -6   4    0.00    0.66
 -13   4  -3   19.69    1.29
  13   4   3   19.23    1.28
 -13  -4  -3   24.63    1.91
  13  -4   3   15.90    1.28
 -13  -4  -3   20.91    1.31
 -13   4  -3   26.83    1.93
  13   4   3   19.20    1.81
  13  -4   3   23.34    4.15
  -4   5  -6   44.58    2.45
   4  -5   6   43.70    4.58
   4   5   6   40.96    2.41
  -4  -5  -6   43.78    2.70
  -4  -5  -6   41.77    2.44
   4  -5   6   40.49    2.38
  -4   5  -6   41.16    2.25
   7  -6  -2    1.32    0.80
  -7   6   2    0.74    0.81
  -7  -6   2   -1.61    1.03
   7  -6  -2    0.09    0.95
  -7  -6   2    0.57    0.35
   7   6  -2    0.63    0.59
   7   6  -2   -0.02    0.97
  -7   6   2    0.10    0.89
  17   3  -1    4.86    1.00
 -17   3   1   10.17    1.07
  17  -3  -1    3.88    1.06
 -17   3   1    4.12    1.00
  17   3  -1    6.36    1.05
  17  -3  -1    8.47    1.03
  18  -2   0   24.79    2.42
 -15   3  -3   13.52    1.37
  15  -3   3    6.68    0.76
  15   3   3   16.93    2.06
 -15   3  -3    7.94    0.74
 -17  -1  -3   14.49    1.50
 -17   1  -3    4.96    1.39
 -10   0  10   -0.08    0.66
  10   0 -10   -0.16    0.48
  10   0 -10    0.21    0.70
 -14   3  -4   10.48    2.22
 -14  -3  -4   10.35    1.49
 -14  -3  -4    9.09    1.02
  14  -3   4   12.13    2.12
  14   3   4    6.65    0.85
  -6   6   3   22.00    1.97
  -6  -6   3   24.36    2.12
   6  -6  -3   22.51    1.79
  -6   6   3   27.09    2.78
   6   6  -3   17.80    0.99
   6   6  -3   25.82    3.06
   6  -6  -3   20.02    2.05
  -6  -6   3   16.79    0.95
 -19   1   2    6.11    1.07
  19  -1  -2    9.10    0.90
 -19   1   2   10.57    0.88
  19  -1  -2    9.96    1.75
  19   1  -2    8.87    1.78
  19   1  -2   11.02    1.84
 -10  -5  -3    6.48    1.25
  10  -5   3    6.33    1.11
  10   5   3    5.69    1.40
  10  -5   3    6.31    0.89
 -10   5  -3    7.04    1.18
  10   5   3    6.04    1.42
 -10   5  -3    5.80    1.30
 -10  -5  -3    5.22    1.46
 -11  -5  -2   17.55    2.22
  11   5   2   16.16    1.36
 -11   5  -2   19.24    1.70
 -11  -5  -2   16.34    1.49
 -11   5  -2   17.11    1.38
  11  -5   2   14.64    1.38
  11  -5   2   18.56    1.71
  11   5   2   15.61    1.21
  18   0   2   14.80    1.12
  18   0   2   15.64    1.50
  -1  -6  -4   12.14    2.14
  -1   6  -4    9.98    1.00
   1  -6   4   10.79    2.07
  -1   6  -4   10.17    1.38
   1  -6   4   10.04    0.98
   1   6   4    9.12    1.33
   1   6   4   10.07    1.39
  -1  -6  -4   10.60    1.90
   7  -2 -10    3.85    0.82
   7   2 -10    4.55    0.90
   7  -2 -10    3.81    0.93
  -7   2  10    4.05    0.86
   7   2 -10    4.27    1.33
 -11  -2  -7    6.62    1.17
 -11   2  -7    8.63    2.14
 -15   1  -5    0.52    0.92
 -15  -1  -5    2.14    0.86
 -15  -1  -5    2.04    1.36
 -15   1  -5    1.96    0.92
 -15   4   0    2.72    0.78
 -15  -4   0    1.92    0.34
  15   4   0    3.51    1.30
  15  -4   0    3.05    0.98
 -15   4   0    4.99    0.98
 -15  -4   0    1.83    0.56
  15  -4   0    3.01    0.86
  15   4   0    2.83    0.82
 -12   4  -4    0.48    0.41
 -12   4  -4   -0.54    0.85
  12   4   4    0.20    0.46
  12  -4   4   -0.18    0.84
 -12  -4  -4    0.68    0.60
  12   4   4    0.25    0.45
  12  -4   4   -0.27    0.67
 -10   5   5    1.24    1.28
  10   5  -5    0.68    0.86
  15   3  -6    2.47    1.70
 -15   3   6    0.71    0.67
 -15   3   6    1.01    0.96
  15  -3  -6    1.78    0.65
  15   3  -6    1.83    1.05
  15  -3  -6    1.93    1.13
   6   6   2    1.56    0.68
   6  -6   2    1.66    0.86
  -6  -6  -2    0.93    0.99
  -6   6  -2    2.20    0.88
  -6  -6  -2    1.99    1.00
  -6   6  -2    1.10    0.93
   6  -6   2    0.17    0.93
   6   6   2    2.38    0.92
 -19  -1   1   25.90    1.34
  19   1  -1   19.81    1.81
  19  -1  -1   27.28    1.79
  19  -1  -1   26.89    1.53
 -19   1   1   31.23    1.65
  19   1  -1   20.39    1.79
  -4   0 -10    5.53    1.15
  -4   0 -10    6.88    1.68
   8  -5  -6   44.10    2.63
  -8   5   6   42.62    2.71
   8   5  -6   45.46    3.86
  -8   5   6   40.01    2.67
   8   5  -6   41.62    2.83
   8  -5  -6   35.88    2.85
   7   6   1   18.31    1.84
   7  -6   1   19.00    1.71
  -7  -6  -1   22.26    2.80
  -7   6  -1   22.11    2.55
  -7   6  -1   20.41    1.77
   7   6   1   19.43    1.78
   7  -6   1   18.40    2.57
  -7  -6  -1   15.75    1.64
  -1   2 -10    0.18    0.93
   1   2  10    0.52    0.87
  -1   2 -10    0.62    0.59
  -1  -2 -10    0.36    0.77
   3   3   9    3.49    1.23
  -3   3  -9    4.09    0.84
  -3  -3  -9    4.14    1.13
  -3   3  -9    5.15    0.84
  15  -4  -3   30.68    2.50
  15   4  -3   33.39    2.45
 -15   4   3   35.96    2.46
  15  -4  -3   34.32    2.24
 -15   4   3   38.65    2.24
  15   4  -3   38.75    3.55
  14  -4   2   10.60    1.16
 -14   4  -2   12.09    1.12
 -14   4  -2   15.88    1.57
  14   4   2   13.38    1.09
  14   4   2   14.10    2.06
   4  -6  -4   29.39    3.49
  -4  -6   4   34.68    2.60
  -4   6   4   31.33    2.30
  -4   6   4   32.02    2.22
   4   6  -4   24.36    1.33
   4   6  -4   31.82    2.41
   4  -6  -4   31.33    2.17
  -4  -6   4   23.45    1.68
  12  -5  -3    2.36    1.12
  12   5  -3    2.16    1.11
 -12   5   3    2.61    2.10
  -7   5  -5   -0.20    0.54
  -7   5  -5    0.03    0.71
   7  -5   5   -0.58    0.84
   7   5   5    0.68    1.05
 -17   3   3   26.27    2.27
  17   3  -3   14.26    2.40
 -16   3   5    5.56    1.92
  16   3  -5    3.43    1.18
  -6  -2  -9    8.17    1.95
  -6   2  -9    8.52    1.18
  -6  -2  -9    8.97    1.26
  -6   2  -9    7.48    1.18
 -10   1  -8    8.10    1.94
 -10   1  -8    5.62    1.18
 -10  -1  -8    5.66    1.17
 -14   0  -6    9.56    2.63
  -2  -5   7   10.52    1.20
  -2  -5   7    6.89    0.67
   2  -5  -7    9.08    2.05
  -2   5   7   11.20    2.07
   2   5  -7    8.03    0.72
  -2   5   7    8.38    1.67
   2   5  -7    9.61    1.17
   2  -5  -7    9.46    1.23
 -15   1   8    0.26    0.32
 -15   1   8    0.69    1.39
  15  -1  -8    0.45    0.32
  15  -1  -8   -0.17    0.96
  15   1  -8    0.18    0.94
  15   1  -8   -0.46    0.96
  13   1  -9    9.76    1.33
  13   1  -9    8.24    1.36
  13  -1  -9    7.02    0.63
  13  -1  -9    6.57    2.00
 -13   1   9    7.17    0.95
 -13   1   9    7.96    1.90
  -3   4  -8    0.35    0.62
  -3   4  -8    0.79    0.47
  -3  -4  -8    0.37    0.49
  -3   4  -8    0.79    0.42
   3   4   8    0.74    0.45
   3   4   8    0.89    0.97
  -3  -4  -8    1.16    0.87
  -3   4  -8   -0.22    1.00
   3   5  -7   17.02    1.53
   3  -5  -7   19.11    1.77
  -3   5   7   18.64    1.88
  -3   5   7   16.72    1.52
  -3  -5   7   19.57    1.65
   3  -5  -7   16.73    2.54
 -18   2   4   17.74    1.72
  18  -2  -4   18.16    1.29
  18   2  -4   19.67    1.81
  18  -2  -4   16.77    1.95
  18   2  -4   21.49    3.96
  -9   2  -8    0.55    1.39
  -9  -2  -8   -0.87    1.37
  -9   2  -8    0.80    0.86
  -9  -2  -8    0.67    1.30
   8   4  -8    1.39    1.27
   8  -4  -8   -0.72    0.91
   8  -4  -8    0.74    1.19
  -8   4   8    0.64    0.81
  -8   4   8    0.88    0.82
   8   4  -8    2.78    1.34
   2   6   4   12.37    1.44
   2  -6   4   12.13    1.14
  -2   6  -4   14.65    1.49
  -2  -6  -4   13.45    1.56
   2  -6   4   13.33    1.53
   2   6   4   14.01    1.50
  -2   6  -4   14.19    1.73
  -2  -6  -4   13.47    1.38
  -7  -3  -8    0.22    0.85
  -7   3  -8    2.40    0.85
  -7   3  -8    7.18    2.06
 -16  -3  -2    6.33    1.04
 -16   3  -2    8.77    1.68
 -16   3  -2    4.95    0.70
 -16  -3  -2    5.80    0.68
  16  -3   2    3.91    1.04
  16  -3   2    6.31    1.07
  16   3   2    4.75    0.74
  16   3   2    4.28    1.08
  19   0  -4   15.16    2.39
 -19   0   4   18.35    1.59
   1  -5  -7    3.25    0.90
   1  -5  -7    3.18    1.04
   1   5  -7    2.80    0.88
  -1   5   7    2.86    1.12
  -1  -5   7    2.71    1.40
   1   5  -7    3.16    0.89
  -1  -5   7    2.36    0.81
  -1   5   7    3.69    0.84
  -9   4  -6    0.03    0.31
  -9  -4  -6   -0.70    0.61
   9   4   6   -0.24    0.36
   9   4   6    0.56    1.32
  -9   4  -6   -0.17    0.78
   9  -4   6    0.27    0.54
  17   3   0    2.56    0.79
 -17   3   0    2.61    0.70
 -17   3   0    3.68    0.87
  17  -3   0    3.05    0.83
 -17  -3   0    2.01    0.38
 -17  -3   0    2.10    0.57
  17   3   0    3.08    0.74
  17  -3   0    0.27    1.14
 -14   2   8    5.71    1.80
 -14   2   8    2.94    0.64
  14   2  -8    4.09    1.18
  14   2  -8    4.68    1.95
  14  -2  -8    3.53    1.21
  14  -2  -8    3.74    0.96
  12  -3  -8   17.51    1.86
  12  -3  -8   16.63    1.88
 -12   3   8   17.93    1.74
  12   3  -8   23.47    4.10
 -11   4   7   12.81    2.34
  11  -4  -7   12.98    1.25
  11  -4  -7   11.86    1.60
  11   4  -7   23.60    3.26
  13  -3   5    0.22    0.88
 -13  -3  -5    0.60    0.76
 -13   3  -5    0.44    1.47
 -13  -3  -5    0.64    1.14
  -9  -5  -4    7.29    1.39
  -9   5  -4    6.36    1.35
   9  -5   4    5.71    0.89
  -9   5  -4    7.31    1.20
   9   5   4    6.95    1.02
   9   5   4    5.04    1.28
  -9  -5  -4    6.34    0.90
   9  -5   4    6.29    1.09
   9  -3  -9    2.51    0.93
  -9   3   9    0.64    0.90
  -9   3   9    1.83    0.78
   9   3  -9    2.41    0.89
   9   3  -9    2.70    1.42
   9  -3  -9    1.61    0.73
 -12   5  -1    1.11    0.94
  12   5   1    0.90    0.77
  12  -5   1    1.86    0.96
  12   5   1    0.31    0.77
  12  -5   1    0.45    1.22
 -12  -5  -1    0.61    0.68
 -12   5  -1    0.53    0.72
 -12  -5  -1    1.08    0.84
  10  -1 -10    2.00    0.54
 -10   1  10    1.32    0.82
  10   1 -10    5.52    2.28
  10  -1 -10    2.55    1.36
 -13   2  -6    6.84    1.40
 -13  -2  -6   11.20    2.78
   8  -6  -1   32.99    2.12
  -8  -6   1   21.83    1.27
  -8   6   1   33.94    2.23
   8   6  -1   29.32    2.32
   8   6  -1   24.70    1.72
  -8   6   1   30.62    2.24
  -8  -6   1   34.39    2.55
   8  -6  -1   28.96    3.39
  -4   5   7    7.42    1.15
   4   5  -7    9.00    1.09
   4   5  -7    6.91    1.18
   4  -5  -7    7.50    1.29
  -4   5   7   10.42    2.06
   4  -5  -7    8.81    2.03
  18  -1   2    0.49    0.42
  18  -1   2    0.89    0.66
  18   1   2    1.11    0.42
 -18   1  -2    2.72    2.21
 -18   1  -2    3.91    0.80
 -18  -1  -2    1.98    0.65
  18   1   2    0.66    0.43
 -18  -1  -2    1.77    0.64
   5   6   3    5.98    0.96
  -5   6  -3    7.04    1.05
   5  -6   3    6.82    1.74
  -5   6  -3    6.89    1.12
   5   6   3    5.94    1.07
  -5  -6  -3    5.80    0.95
   5  -6   3    6.79    1.04
  -5  -6  -3    7.64    1.20
  14  -4  -5    1.14    0.77
 -14   4   5    0.94    1.55
  14   4  -5    4.31    1.94
  14  -4  -5    0.47    1.64
  -8   0  -9   -0.31    0.87
  -8   0  -9    1.57    0.89
  14  -3  -7   10.31    1.62
  14   3  -7   11.18    2.39
  14   3  -7   12.07    2.46
 -14   3   7   10.35    1.47
  14  -3  -7   10.11    1.01
   8   2 -10   61.30    3.59
   8  -2 -10   63.46    4.82
   8   2 -10   72.01    3.73
   8  -2 -10   65.39    3.35
  -8   2  10   67.40    3.41
   0   5   7    2.99    1.13
   0  -5   7    1.83    0.86
   0   5   7    3.20    0.80
   0  -5  -7    3.42    1.03
   0  -5  -7    2.78    0.86
   0  -5   7    2.06    0.55
   0   5  -7    2.46    0.93
   0   5  -7    3.20    0.78
  -5   6   4   18.97    1.76
   5  -6  -4   16.41    1.96
  -5  -6   4   13.41    1.15
   5   6  -4   18.49    2.78
   5   6  -4   12.51    1.17
   5  -6  -4   18.47    1.66
  -5   6   4   20.76    1.84
  -5  -6   4   18.38    2.97
   8   6   0    2.41    0.58
   8   6   0    2.55    1.05
  -8  -6   0    2.72    1.80
   8  -6   0    2.97    0.98
  -8   6   0    2.76    1.65
   8  -6   0    2.87    1.06
  -8  -6   0    1.71    0.52
  -8   6   0    3.49    1.02
   7  -6  -3    1.89    1.93
  -7  -6   3    1.97    0.36
  -7   6   3    4.05    1.03
   7   6  -3    3.67    1.11
  -7   6   3    3.43    1.73
  -7  -6   3    4.02    1.20
   7  -6  -3    3.39    0.99
   7   6  -3    1.38    0.52
  -4  -1 -10    2.32    1.44
  -4  -1 -10    1.98    0.91
  -4   1 -10   -0.35    1.46
 -19  -1   0   -0.13    0.44
 -19   1   0   -0.51    0.84
  19  -1   0   -0.03    0.56
  19   1   0    0.69    0.89
  19   1   0   -0.62    0.89
  19  -1   0   -0.65    0.58
 -19   1   0   -0.04    0.94
 -19  -1   0   -0.69    0.71
  12  -2  -9   39.21    2.65
  12  -2  -9   41.43    3.13
 -12   2   9   40.12    2.71
  12   2  -9   46.08    2.93
  12   2  -9   40.01    2.83
   2   2  10    1.41    0.88
  -2   2 -10    0.40    0.63
  -2  -2 -10   -0.08    1.32
  -2   2 -10   -0.13    0.62
   5  -5   6    2.49    1.78
   5   5   6   -0.07    0.85
  -5   5  -6    0.45    1.06
   5  -5   6   -1.17    0.56
  -5  -5  -6   -0.66    1.21
  -5   5  -6    0.36    0.54
  -5  -5  -6    0.55    0.58
  11  -4   5    1.06    0.43
  11   4   5    1.38    0.72
  11  -4   5    3.74    1.59
 -11  -4  -5    2.45    1.26
 -11  -4  -5    1.59    0.50
 -11   4  -5    1.61    0.66
  13  -4  -6   -0.07    0.66
  13   4  -6    0.49    0.89
  13  -4  -6   -0.24    1.50
 -13   4   6   -0.29    0.67
  13   4  -6    0.21    0.89
 -13   4   6   -0.81    1.45
  -8   6   2    1.97    1.38
   8   6  -2    1.00    1.51
   8  -6  -2    1.03    0.95
  -8  -6   2   -0.58    0.94
  -8  -6   2    0.06    0.31
  -8   6   2    0.24    1.42
   8  -6  -2   -1.47    1.39
   8   6  -2    0.35    0.33
  -5   5   7    4.83    1.15
  -5   5   7    3.52    1.30
   5   5  -7    5.30    1.12
   5   5  -7    5.88    1.06
   5  -5  -7    7.92    1.24
   5  -5  -7    6.09    1.82
  -7   4  -7    0.20    0.29
   7   4   7    0.61    0.91
   7   4   7    0.95    0.36
  -7  -4  -7    0.70    0.83
  -7  -4  -7    0.49    0.39
 -14  -1  -6   18.33    1.61
 -14  -1  -6   18.47    1.62
  17   0  -7   -0.46    0.97
 -17   0   7   -0.02    0.89
  18   0  -6   10.61    1.43
 -18   0   6    9.04    1.38
  18  -2   1   18.65    1.50
 -18  -2  -1   17.38    1.13
  18   2   1   15.13    1.16
  18  -2   1   12.51    1.63
  18   2   1   14.85    1.69
 -18   2  -1   21.65    1.54
 -18  -2  -1   18.72    1.49
 -18   2  -1   16.28    1.19
  -3   6  -4   12.27    1.13
   3  -6   4   11.77    1.39
   3  -6   4    9.83    1.11
  -3  -6  -4    9.43    1.28
  -3  -6  -4   10.73    1.45
  -3   6  -4   11.50    1.28
   3   6   4   10.82    1.34
   3   6   4   10.02    2.01
 -11   0  10   11.27    1.39
  11   0 -10   18.03    1.58
 -15   4  -1    3.44    0.78
  15  -4   1    3.07    0.77
  15   4   1    2.92    0.78
  15   4   1    2.84    1.24
 -15  -4  -1    2.45    0.71
  15  -4   1    3.32    0.97
 -15  -4  -1    2.82    0.77
 -15   4  -1    5.10    1.05
 -19   1   4   -0.03    0.62
  19  -1  -4    0.53    0.80
  19   1  -4    0.48    0.83
 -19   1   4    0.06    0.77
  19   1  -4    0.56    0.80
  19  -1  -4    0.29    0.63
  -1  -5  -7   -0.15    0.72
  -1  -5  -7    1.71    0.90
  -1   5  -7    0.35    0.55
   1  -5   7    0.25    0.68
   1   5   7    1.77    0.94
   1  -5   7    0.42    0.49
   1   5   7    0.12    1.00
  -1   5  -7    0.28    1.03
   4   3   9   -0.77    0.94
  -4   3  -9   -0.47    0.63
  -4   3  -9    0.25    0.64
  -4  -3  -9    0.53    0.82
 -17   3   4   78.82    4.43
 -17   3   4   76.32    3.90
  17   3  -4   78.95    8.57
  17  -3  -4   69.00    6.10
  17   3  -4   81.73    6.11
  17  -3  -4   74.17    3.81
   9   5  -6   17.43    2.78
   9  -5  -6   17.91    2.46
  -9   5   6   18.40    2.76
   9  -5  -6   16.86    1.96
  -9   5   6   20.24    1.75
   9   5  -6   19.23    1.80
  15   4  -4   17.32    2.86
 -15   4   4   20.74    1.86
  15   4  -4   16.99    1.87
  15  -4  -4   21.40    1.63
  15  -4  -4   18.88    1.86
 -15   4   4   20.15    1.57
  17  -2  -6   70.11    6.37
  17   2  -6   72.07    6.33
 -17   2   6   69.16    3.35
  17  -2  -6   68.29    3.32
  17   2  -6   75.82    4.75
  -7   6  -2   16.97    1.61
   7   6   2   16.72    1.65
   7  -6   2   15.84    1.59
  -7   6  -2   19.20    2.43
  -7  -6  -2   16.91    1.70
   7   6   2   16.14    1.31
   7  -6   2   17.74    1.61
  -7  -6  -2   15.35    1.24
  13  -5  -1    0.57    1.39
  13   5  -1    0.79    0.86
  13   5  -1    0.75    0.87
 -13   5   1    0.51    0.84
 -13   5   1    0.14    0.88
  13  -5  -1    0.79    0.83
   3   0 -11    0.50    0.55
   3   0 -11   -0.32    0.61
   3   0 -11    0.24    0.42
   3   0 -11    0.25    0.87
  19   0   1   -0.82    0.74
  19   0   1    0.59    0.72
 -19   0  -1   -1.16    0.88
 -19   0  -1    0.44    0.58
   4   0 -11   -0.31    0.53
   4   0 -11   -0.09    0.46
   4   0 -11   -0.33    0.83
   4   4   8   13.04    1.54
  -4   4  -8    8.25    1.09
   4   4   8    6.97    0.78
  -4  -4  -8   13.21    1.43
  -4   4  -8   13.22    1.17
  -4   4  -8    9.67    0.72
  -4   4  -8   11.53    1.15
  -5   0 -10   25.52    1.95
  -5   0 -10   21.84    2.84
  -8   1  -9    4.42    1.10
  -8  -1  -9    3.47    1.11
  -8   1  -9    3.78    1.63
  -8  -1  -9    2.56    1.15
 -10   3  -7    8.00    1.28
 -10   3  -7    7.77    1.27
 -10  -3  -7    6.08    1.22
 -10  -3  -7    8.26    1.18
   9   4  -8    1.25    0.89
   9  -4  -8    1.86    1.51
   9   4  -8    1.63    0.93
  -9   4   8    0.86    0.83
  -9   4   8    1.47    1.42
   9  -4  -8    0.97    1.27
   8  -6   1   -1.20    0.83
   8   6   1   -0.17    0.52
   8   6   1   -0.12    0.82
  -8  -6  -1    0.92    0.83
   8  -6   1   -0.84    0.79
  -8  -6  -1    0.23    0.47
  -8   6  -1   -0.81    0.82
  -8   6  -1    0.71    0.82
  -6  -6   4    3.49    1.24
  -6   6   4    3.19    1.19
  -6   6   4    3.73    1.16
   6   6  -4    4.18    1.27
   6  -6  -4    4.43    1.13
   6  -6  -4    3.17    2.09
 -12   5   4   36.43    2.65
  12  -5  -4   36.25    3.98
  12  -5  -4   35.76    3.38
  12   5  -4   42.80    5.19
  14   0  -9   -0.30    1.45
 -14   0   9   -0.68    0.88
  16  -2  -7   19.36    3.20
  16   2  -7   21.33    2.18
  16   2  -7   18.68    2.24
  16  -2  -7   17.90    1.16
 -16   2   7   17.17    1.15
  13  -5  -2   30.08    3.46
 -13   5   2   35.32    3.33
  13   5  -2   34.12    2.46
  13  -5  -2   38.26    2.48
  13   5  -2   32.41    2.35
 -13   5   2   39.16    2.46
   2   0 -11   -0.23    0.34
   2   0 -11   -0.49    0.57
   2   0 -11    0.52    0.57
   2   0 -11    1.47    0.54
   5   0 -11    0.24    0.45
   5   0 -11    0.24    0.69
   5   0 -11   -0.70    0.74
   5   0 -11   -0.10    0.46
   6   5  -7   17.41    2.50
   6   5  -7   15.69    1.55
  -6   5   7   18.55    2.55
   6  -5  -7   18.22    1.72
  -6   5   7   17.13    1.66
   6  -5  -7   15.24    1.80
  11   5  -5    7.87    1.44
 -11   5   5   10.99    2.00
 -17  -3  -1   16.92    1.33
  17  -3   1   18.39    1.60
  17   3   1   18.72    1.35
 -17   3  -1   22.55    2.41
  17  -3   1   14.06    1.30
  17   3   1   15.65    1.72
 -17   3  -1   18.32    1.78
 -17  -3  -1   15.88    1.42
   9   2 -10   10.61    1.90
   9  -2 -10    9.72    1.33
   9   2 -10    9.66    1.28
  -9   2  10   10.38    1.85
   9  -2 -10   10.68    1.07
  -9   2  10   12.04    1.12
  10   3  -9    0.62    0.79
  10   3  -9    0.81    1.29
  10  -3  -9    0.64    0.63
 -10   3   9   -0.30    0.82
 -10   3   9    0.08    0.66
  10  -3  -9    0.37    0.87
 -12  -3  -6   23.46    2.51
 -12   3  -6   28.65    2.18
 -12  -3  -6   24.41    1.80
  12  -3   6   21.29    1.93
  -8   5  -5    0.92    1.44
   8  -5   5    1.16    0.63
   8   5   5    4.63    2.01
  -8   5  -5    1.33    0.97
  17  -1  -7   84.80    5.54
  17   1  -7   84.49    5.73
 -17   1   7   96.65    5.24
  17   1  -7   97.03    5.72
 -11   0  -8    2.32    1.05
 -11   0  -8    2.25    1.09
  13  -5   0   17.14    2.51
  13  -5   0   12.09    1.55
 -13   5   0   14.47    1.44
  13   5   0   17.44    1.52
 -13   5   0   18.61    1.71
  13   5   0   14.32    1.52
   6   6   3    1.54    0.79
  -6  -6  -3    1.08    1.12
  -6   6  -3    2.86    0.89
   6  -6   3    1.11    0.88
  -6   6  -3    1.80    0.89
   6  -6   3    2.01    1.35
   6   6   3    1.32    0.86
  -6  -6  -3    1.23    0.97
 -18   1   6    2.52    0.44
  18  -1  -6    3.63    1.96
  18   1  -6    3.98    1.22
  18   1  -6    6.44    1.21
 -18   1   6    3.85    1.14
 -16  -2  -4    3.08    0.87
 -16  -2  -4    6.40    1.31
 -16   2  -4    2.26    1.03
   2   5   7    7.10    1.29
   2   5   7    4.90    0.84
   2  -5   7    4.63    1.41
  -2  -5  -7    6.52    1.83
  -2   5  -7    5.95    1.38
  -2  -5  -7    4.70    0.93
  -2   5  -7    5.17    0.85
   2  -5   7    4.98    0.77
  -7   2  -9    2.46    0.94
  -7  -2  -9    1.63    1.02
  -7  -2  -9    2.38    1.02
  -7   2  -9    3.10    0.95
 -11   1  10   -0.32    0.72
  11   1 -10    6.25    2.46
  11  -1 -10   -0.43    0.74
  11  -1 -10    0.59    0.64
 -16   0   8   60.42    3.86
  16   0  -8   63.28    3.90
   1   0 -11    0.62    0.96
   1   0 -11    0.11    0.61
  -3   2 -10   30.80    1.96
  -3   2 -10   34.09    2.02
  -3  -2 -10   32.12    2.25
  -4   6  -4    1.65    0.79
   4   6   4    2.03    0.87
   4   6   4    2.10    0.88
   4  -6   4    1.55    0.88
  -4  -6  -4    1.03    0.82
  -4   6  -4    1.13    0.86
  -4  -6  -4    1.33    0.93
   4  -6   4    1.82    1.22
  11   5   3    4.36    1.34
  11   5   3    4.28    0.87
 -11   5  -3    6.64    1.16
  11  -5   3    4.84    0.83
  11  -5   3    5.10    1.76
 -11  -5  -3    4.99    1.45
 -11  -5  -3    5.14    1.16
 -11   5  -3    5.19    1.33
 -18   2   5   40.90    2.65
  18   2  -5   43.00    3.01
  18  -2  -5   41.28    3.19
  18   2  -5   43.34    3.08
 -18   2   5   45.39    3.98
  18  -2  -5   39.88    2.11
 -19   0   5   -0.32    0.82
  19   0  -5    1.27    1.34
   6   0 -11    0.42    0.52
   6   0 -11   -0.29    0.42
   6   0 -11   -0.22    0.52
   6   0 -11    0.13    0.45
 -13   0  -7    5.19    2.39
   2  -6  -5    3.40    1.00
  -2  -6   5    4.88    1.87
  -2   6   5    2.16    1.02
  -2   6   5    2.67    1.05
   2  -6  -5    2.53    1.07
   2   6  -5    1.69    0.57
 -17   0  -4   20.06    2.36
 -17   0  -4   20.92    1.65
  -8   6   3   14.44    1.69
  -8   6   3   15.66    1.70
  -8  -6   3   14.95    2.79
   8   6  -3   14.46    1.82
   8  -6  -3   13.02    1.89
   8  -6  -3   17.26    2.39
  -1   6   5   26.15    2.09
  -1   6   5   25.21    2.03
   1  -6  -5   23.61    1.92
  -1  -6   5   29.89    4.55
   1   6  -5   22.68    1.36
   1  -6  -5   22.54    2.08
   1   6  -5   22.40    1.90
   9  -6  -1    0.54    0.90
  -9  -6   1    1.13    1.02
  -9   6   1    0.63    0.90
   9  -6  -1    0.74    0.96
   9   6  -1    0.21    0.40
  -9   6   1    0.98    0.92
  -9  -6   1    0.88    0.36
   9   6  -1   -0.66    1.01
 -12   5  -2   21.39    1.90
  12  -5   2   16.42    1.45
  12   5   2   17.83    1.86
  12  -5   2   19.02    2.60
 -12  -5  -2   16.56    1.14
 -12   5  -2   19.89    1.46
 -12  -5  -2   20.95    2.36
  12   5   2   17.21    2.08
 -17  -2  -3   13.62    1.13
 -17   2  -3   12.02    1.39
 -17  -2  -3   11.13    1.52
  17  -2   3   11.10    1.27
  19   2  -2   10.21    1.35
  19   2  -2   11.28    1.43
  19  -2  -2   14.02    1.42
 -19   2   2   14.30    1.40
  19  -2  -2   13.49    1.17
  12   4  -7    0.90    2.12
  12  -4  -7    1.00    1.16
  12  -4  -7   -0.27    1.57
 -12   4   7    1.23    0.97
  -3  -6   5   11.99    3.10
   3  -6  -5   11.77    1.55
   3   6  -5    9.12    0.80
  -3   6   5   13.41    1.48
  -3   6   5   15.24    2.27
   3  -6  -5   11.85    1.44
  -3   1  11    3.20    0.58
   3   1 -11    3.74    0.62
   3  -1 -11    3.57    0.91
   3   1 -11    4.42    0.59
   3   1 -11    4.28    0.72
   3  -1 -11    5.85    0.90
   3   1 -11    6.70    0.70
  16  -4  -2    3.80    1.51
  16   4  -2   22.72    3.72
  16   4  -2    1.43    0.97
 -16   4   2    1.78    1.02
 -16   4   2    5.02    1.00
 -19  -1  -1  107.63    5.54
 -19  -1  -1  121.35    5.35
  19   1   1   93.15    5.85
  19   1   1   82.94    5.45
 -19   1  -1  101.51    5.30
 -19   1  -1  109.37    5.51
   4   1 -11    6.35    0.77
  -4   1  11    6.19    0.74
   4   1 -11    8.89    0.78
   4  -1 -11    7.92    0.99
   4   1 -11    5.53    0.77
   4   1 -11    7.02    0.75
   4  -1 -11    6.04    0.83
  -4   1  11    8.92    1.05
   0  -6  -5    1.08    0.82
   0  -6   5    1.46    1.96
   0  -6  -5    2.94    1.36
   0   6   5   -1.04    0.85
   0   6  -5    0.14    0.55
   0   6   5    1.14    1.40
  -5  -1 -10    1.45    1.63
  -5   1 -10    3.14    1.53
  16  -4  -1   66.57    4.83
  16   4  -1   60.24    6.05
 -16   4   1   69.43    4.91
 -16   4   1   63.81    4.56
  16  -4  -1   56.20    3.57
  -8   3  -8    6.98    1.19
  -8   3  -8   10.98    2.46
  13  -5  -3   -0.61    1.01
 -13   5   3    2.51    1.45
  13   5  -3    1.13    0.93
  13   5  -3    0.00    1.48
 -13   5   3    0.23    1.56
  -6  -5  -6    4.01    0.78
  -6   5  -6    3.31    0.70
  -6  -5  -6    3.99    0.97
   6  -5   6    5.32    2.68
   6   5   6    3.44    0.73
   6  -5   6    3.36    1.15
  13  -3  -8    3.99    1.33
  13  -3  -8    4.18    1.25
 -13   3   8    6.52    1.91
  13   3  -8    8.78    2.33
 -15   2  -5   25.59    4.01
 -15   2  -5    5.99    1.26
 -15  -2  -5    5.79    1.02
 -15  -2  -5    6.60    1.02
  14   1  -9   13.28    2.56
  14  -1  -9   14.55    1.64
 -14   1   9   14.02    1.56
  14  -1  -9    9.37    0.99
 -14   1   9    9.52    0.77
  14   1  -9   15.93    1.66
  -9  -6   0    8.94    0.80
   9  -6   0   13.82    2.36
   9  -6   0   11.45    1.57
  -9   6   0   12.03    1.49
  -9   6   0   15.29    1.54
  -9  -6   0   15.17    1.71
   9   6   0   10.34    1.27
   9   6   0   13.22    2.33
 -16   0  -5   -0.34    0.75
 -16   0  -5    0.25    0.78
   2   1 -11    0.17    0.34
   2   1 -11    0.13    0.52
   2  -1 -11    0.93    0.65
   2   1 -11   -0.30    0.50
   2  -1 -11   -0.45    0.36
   2   1 -11   -0.37    0.33
   2  -1 -11   -0.16    0.36
   2  -1 -11   -0.47    0.60
  19  -2  -1    1.58    0.79
 -19   2   1    1.43    1.18
  19  -2  -1    1.60    0.72
  19   2  -1    2.79    0.79
 -19   2   1    2.65    0.75
  19   2  -1    2.90    1.24
 -14  -4  -3   24.75    1.99
 -14   4  -3   25.19    2.01
 -14   4  -3   18.63    1.28
 -14  -4  -3   20.72    1.34
  14   4   3   17.52    1.28
  14  -4   3   13.99    1.24
  14   4   3   18.59    1.79
 -18   0  -3    0.13    0.68
 -18   0  -3   -0.72    0.71
  -3   3  10   12.05    1.37
  -3   3  10    8.56    0.94
   3  -3 -10    9.67    1.04
   3  -3 -10   11.60    1.30
   3   3 -10    8.61    0.78
   3   3 -10    9.74    0.94
   3   3 -10    7.90    0.91
   5   1 -11   14.44    1.11
   5   1 -11   13.36    1.59
   5   1 -11   17.51    1.39
  -5   1  11   11.18    1.56
  -5   1  11   17.21    1.39
   5  -1 -11   15.59    1.78
   5  -1 -11   13.04    1.20
 -12  -2  -7    8.25    1.23
 -12   2  -7   25.59    4.46
  -3   4   9    7.47    0.96
   3   4  -9    6.34    1.49
   3   4  -9    6.82    1.43
   3  -4  -9    9.44    1.25
  -3   4   9    9.33    1.37
   3  -4  -9    6.55    1.03
   7  -5  -7   15.40    2.24
  -7   5   7   11.16    1.51
  -7   5   7   11.97    1.49
   7  -5  -7   12.03    2.48
   7   5  -7   12.07    1.59
   7   5  -7   12.83    1.47
   9  -6  -2   18.46    1.75
   9  -6  -2   14.92    1.97
   9   6  -2   16.78    1.89
  -9  -6   2   19.95    2.81
  -9   6   2   16.00    1.79
  -9   6   2   18.90    1.75
   0   0 -11   -0.77    1.02
   0   0 -11   -0.23    0.64
  -7   6   4   10.76    2.44
  -7  -6   4   13.08    2.70
   7  -6  -4   11.18    1.45
   7  -6  -4   11.33    1.81
   7   6  -4   12.51    1.69
  -7   6   4   12.22    2.28
   4   3 -10   38.50    2.12
  -4   3  10   42.22    3.60
   4   3 -10   34.55    2.05
  -4   3  10   29.12    2.02
   4  -3 -10   33.43    2.92
   4  -3 -10   40.94    2.49
   2   4  -9    1.56    1.09
   2  -4  -9    1.88    0.96
   2  -4  -9    2.54    0.75
  -2   4   9    3.32    1.63
   2   4  -9   -1.51    1.14
  -2   4   9    0.99    0.65
 -10   5  -4   14.57    1.55
 -10  -5  -4   12.04    1.68
 -10   5  -4   11.30    1.50
  10   5   4   12.61    1.31
  10  -5   4   12.15    2.23
  10   5   4   11.05    1.13
 -10  -5  -4   11.79    1.13
  10  -5   4   11.20    1.61
  16   3  -6   37.61    2.82
  16   3  -6   36.61    2.88
  16  -3  -6   35.17    2.98
 -16   3   6   36.77    3.82
  16  -3  -6   33.95    2.03
   2  -3 -10    1.81    0.65
  -2   3  10    4.52    1.55
  -2   3  10    1.85    0.56
   2   3 -10    1.09    0.57
   2   3 -10    1.35    0.61
   2  -3 -10    2.54    1.39
   2   3 -10    0.80    0.58
   2   3 -10    1.86    0.86
  10   4   6    1.18    1.40
 -10  -4  -6   -0.33    0.73
 -10   4  -6   -0.36    0.86
 -13   4  -4   -0.24    0.91
 -13   4  -4    0.74    0.65
 -13  -4  -4    0.61    0.95
 -13  -4  -4   -0.15    0.94
  13   4   4    0.10    0.46
  13  -4   4    0.04    0.42
  13   4   4    0.42    0.45
  13  -4   4   -0.05    0.89
 -13  -4  -4   -0.25    0.96
 -20   0   2   16.79    1.63
  20   0  -2   11.84    2.64
  20   0  -2   24.93    2.79
   4  -6  -5    1.54    1.01
   4   6  -5    0.12    0.37
  -4   6   5    1.15    0.97
   4  -6  -5    0.68    0.88
  -4   6   5    0.65    0.92
  -4  -6   5    0.44    1.32
  19   2  -3   27.87    2.09
  19  -2  -3   24.08    2.14
 -19   2   3   24.66    2.00
  19  -2  -3   25.54    1.59
   4   4  -9   14.62    1.34
  -4   4   9   17.93    2.50
   4  -4  -9   16.59    2.33
   4   4  -9   15.34    1.29
   4  -4  -9   13.29    1.39
  -4   4   9   13.21    1.29
  -5   3  -9    0.48    0.71
   5   3   9   -0.44    1.00
  -5   3  -9    0.42    0.74
  -5  -3  -9    1.19    0.92
 -10   2  -8   22.22    1.96
 -10  -2  -8   24.85    1.98
 -10  -2  -8   21.39    1.94
 -10   2  -8   20.75    1.96
   7   0 -11   -0.26    0.41
   7   0 -11    1.61    0.93
   7   0 -11   -0.10    0.66
   7   0 -11   -0.02    0.58
  -1  -6  -5    1.70    1.34
  -1  -6  -5   -0.13    0.83
   1  -6   5   -1.80    1.41
  -1   6  -5    0.96    0.93
   1   6   5    0.27    0.85
   1   6   5    0.66    1.26
 -11  -1  -8    4.73    1.26
 -11  -1  -8    4.68    1.17
 -11   1  -8    4.46    1.21
 -11   1  -8   21.17    3.19
  15  -2  -8   18.60    1.24
 -15   2   8   21.63    2.91
  15   2  -8   21.39    3.19
  15  -2  -8   21.39    2.23
  15   2  -8   22.39    2.12
 -13   2   9    2.16    1.62
  13   2  -9    2.47    1.10
 -13   2   9    2.04    0.62
  13   2  -9    2.23    1.10
  13  -2  -9    2.07    1.16
  13  -2  -9    1.89    0.90
  10   5  -6   31.15    2.49
  10   5  -6   35.01    3.61
 -10   5   6   29.71    2.48
  10  -5  -6   33.83    2.16
 -10   5   6   33.80    3.31
  10  -5  -6   30.37    3.94
  12   0 -10   17.37    1.50
 -12   0  10    6.39    1.28
 -15  -3  -4   17.46    1.86
  15  -3   4   15.34    1.70
 -15  -3  -4   18.76    1.99
 -15   3  -4   19.60    1.81
  16  -1  -8    2.80    1.86
  16   1  -8    0.86    1.21
  16   1  -8    2.49    1.17
 -16   1   8    2.23    1.06
   1   1 -11    2.70    1.13
   1  -1 -11    3.65    0.88
   1  -1 -11    3.37    0.81
   1   1 -11    3.76    0.70
   1   4  -9   10.95    1.43
   1   4  -9   13.36    1.63
   1   4  -9   12.72    1.15
   1   4  -9   13.13    1.04
  -1   4   9   18.14    1.73
   1  -4  -9   18.84    2.35
  -1   4   9   11.38    1.59
   1  -4  -9   12.91    1.23
   5   4   8   -0.38    0.34
  -5   4  -8    0.00    0.70
  -5  -4  -8    0.52    0.86
  -5  -4  -8    0.68    0.38
  -5   4  -8    0.33    0.70
   5   4   8    1.67    1.50
   5  -3 -10    5.25    1.57
  -5   3  10    4.01    1.26
   5   3 -10    3.42    0.86
  -5   3  10    5.95    1.09
   5  -3 -10    4.51    1.42
   5   3 -10    2.44    0.88
  16   4  -3   -0.59    0.87
 -16   4   3   -0.04    0.87
  16  -4  -3    0.19    0.86
  16  -4  -3    0.67    1.19
  16   4  -3    1.45    0.90
   3   5   7    0.98    1.04
   3  -5   7    1.27    1.04
  -3   5  -7    1.30    0.69
  -3  -5  -7    1.33    0.95
   3   5   7    1.29    0.63
   3  -5   7    1.42    0.64
  -3  -5  -7    1.24    0.73
  -3   5  -7    2.29    1.10
  19   1  -5   13.12    2.39
  19  -1  -5   10.33    1.05
 -19   1   5    9.10    0.78
  19  -1  -5   12.61    1.61
 -19   1   5   16.00    1.57
  19   1  -5   13.48    1.64
 -10   4   8    3.88    1.23
  10  -4  -8    5.53    1.26
  10   4  -8    6.80    1.22
  10  -4  -8    5.61    1.04
  10   4  -8    5.52    1.29
 -10   4   8    5.75    1.59
  -9   0  -9   -0.08    0.91
  -9   0  -9   -0.98    0.92
  18  -3  -2   13.62    2.48
  18   3  -2   17.43    2.43
 -18   3   2   21.03    2.24
  18  -3  -2   17.36    1.46
  18   3  -2   18.75    1.66
 -18   3   2   19.42    1.64
 -16   3  -3   -0.15    0.37
  16  -3   3    0.43    1.85
  20   0  -1   -0.24    0.61
 -20   0   1   -0.45    0.71
  20   0  -1   -0.46    0.61
 -20   0   1    0.41    0.43
   6   1 -11   16.13    1.33
   6  -1 -11   15.27    1.90
   6   1 -11   15.66    1.25
  -6   1  11   19.20    1.96
   6  -1 -11   15.08    1.74
  -6   1  11   13.42    1.20
   6   1 -11   13.97    1.25
 -13  -1  -7   28.41    4.76
 -13   1  -7   32.49    2.43
 -17  -1  -4    7.76    1.14
 -17   1  -4   15.28    2.06
 -17   1  -4   22.69    3.59
 -17  -1  -4    8.80    1.10
  -8   4  -7    7.61    1.15
   8   4   7    5.59    1.28
  -8  -4  -7    5.95    1.17
   8  -4   7    5.22    1.09
  -1   3  10   21.24    1.98
   1   3 -10   29.88    1.77
   1  -3 -10   37.82    2.36
  -1   3  10   40.88    2.59
   1   3 -10   29.78    1.63
   1  -3 -10   22.81    1.66
   1   3 -10   37.41    1.81
   1   3 -10   27.13    1.56
   8  -6   2    3.75    1.65
  -8   6  -2    4.90    1.11
  -8  -6  -2    4.79    1.14
   8   6   2    5.17    1.12
  -8  -6  -2    4.34    0.76
  -8   6  -2    5.46    1.13
   8   6   2    4.16    1.28
   8  -6   2    5.55    1.10
  16  -4   0    0.91    0.81
 -16   4   0    3.11    2.36
  16  -4   0    1.59    0.88
 -16   4   0    3.11    2.36
  16   4   0    1.88    1.25
 -16   4   0    2.16    1.22
  16   4   0    1.48    1.25
  20   0  -3    0.04    0.72
  20   0  -3   -0.34    0.80
   5  -4  -9    2.93    1.39
   5  -4  -9    2.73    0.96
  -5   4   9    2.71    1.06
   5   4  -9    3.09    0.91
  -5   4   9    2.25    1.28
 -13   5  -1   27.06    1.93
 -13   5  -1   33.16    2.45
  13  -5   1   25.66    2.06
  13   5   1   32.21    4.29
  13   5   1   31.48    1.97
  13  -5   1   31.67    2.36
  15  -4   2    0.60    0.63
  15   4   2    1.31    0.65
 -15  -4  -2    4.76    1.36
 -15  -4  -2   -0.26    0.81
 -15   4  -2    0.85    0.57
 -15   4  -2    0.79    0.92
  15   4   2    3.87    1.01
  10   2 -10    3.34    1.51
  10  -2 -10    2.98    1.03
  10  -2 -10    2.72    0.73
 -10   2  10    2.47    0.92
  10   2 -10    1.40    1.46
 -10   2  10    3.28    0.73
  18  -3  -1   16.38    2.36
  18   3  -1   17.61    1.60
  18  -3  -1   19.21    1.58
 -18   3   1   23.40    1.66
  18   3  -1   19.71    1.64
 -18   3   1   20.55    1.69
  17   3  -5   23.38    2.11
 -17   3   5   27.09    4.95
  17   3  -5   23.32    2.27
  15   3  -7    3.53    1.16
  15  -3  -7    2.60    0.72
 -15   3   7    2.66    1.89
  15   3  -7   15.53    5.14
  15  -3  -7    2.90    1.25
 -18   2  -2    2.93    0.57
 -18   2  -2    6.73    1.03
 -18  -2  -2    7.01    0.79
  18   2   2    4.14    0.63
  18  -2   2    2.84    0.58
  18   2   2    4.88    0.93
  18  -2   2    4.07    0.96
 -18  -2  -2    7.22    1.11
  -5  -6  -4   -0.42    0.77
  -5  -6  -4    1.30    0.86
  -5   6  -4    0.50    1.21
   5  -6   4    1.53    1.12
  -5   6  -4    0.05    0.76
   5  -6   4    1.02    0.80
   5   6   4    2.95    1.27
   5   6   4    0.61    0.83
  -6   0 -10   15.72    2.57
  -6   0 -10   21.10    1.83
  15  -4  -5    8.92    1.19
 -15   4   5    9.60    1.50
  15  -4  -5    8.87    2.41
 -15   4   5    9.97    1.17
  15   4  -5   11.29    2.68
   5  -6  -5    5.62    1.36
  -5   6   5    6.61    1.24
  -5  -6   5    7.15    2.83
   5  -6  -5    6.26    1.22
 -16   1  -5    1.73    1.03
 -16  -1  -5    8.26    1.51
 -16  -1  -5    1.54    0.95
 -16   1  -5    2.82    1.03
  -9   6  -1   29.29    2.16
  -9  -6  -1   20.21    1.33
   9  -6   1   25.09    2.14
  -9  -6  -1   29.16    2.28
  -9   6  -1   26.37    2.02
   9   6   1   25.34    2.92
   9   6   1   20.82    1.44
   9  -6   1   27.49    2.08
  14   4  -6   12.98    1.76
  14  -4  -6   13.45    1.82
  14  -4  -6   11.35    1.31
 -14   4   6   13.69    1.33
 -14   4   6   13.17    1.74
  14   4  -6   15.10    2.55
   0  -4  -9    6.83    1.28
   0   4   9   10.81    2.04
   0   4   9    5.61    1.19
   0  -4  -9    5.55    0.84
   0   4  -9    5.40    1.27
   0   4  -9    4.57    0.86
   0   4  -9    5.99    0.87
   0   4  -9    5.35    1.23
  -4   2 -10    1.30    1.18
  -4  -2 -10    0.78    0.90
  -4   2 -10    0.76    1.18
  -4  -2 -10    0.24    0.91
   2   6   5   17.45    1.75
  -2   6  -5   18.77    1.37
  -2  -6  -5   17.53    1.69
  -2   6  -5   19.94    1.61
  -2  -6  -5   16.86    1.70
   2   6   5   17.73    1.62
   2  -6   5   18.24    2.40
  19  -2   0   48.71    3.90
 -19   2   0   32.62    2.14
 -11   3   9    1.50    1.51
  11   3  -9    1.85    1.00
 -11   3   9    2.93    1.22
  11  -3  -9    1.73    1.00
  11   3  -9    1.09    0.94
  11  -3  -9    1.15    0.69
  -6   3  10   17.61    2.13
   6  -3 -10   21.80    1.65
  -6   3  10   22.53    1.80
   6   3 -10   16.40    2.23
   6   3 -10   21.01    1.55
   6  -3 -10   16.82    1.62
  -1   0 -11    0.88    0.70
  -1   0 -11   -0.03    0.70
 -18   3   3   18.08    1.95
  18   3  -3   11.58    1.51
  18   3  -3   12.12    1.52
   7   6   3    0.45    1.17
  -7  -6  -3    0.11    0.79
   7  -6   3   -0.02    0.77
  -7  -6  -3    0.57    0.63
   7   6   3    1.02    0.68
   7  -6   3    0.34    0.80
  -7   6  -3   -0.60    1.29
  -7   6  -3    0.40    1.19
 -14  -3  -5   -0.11    1.06
 -14   3  -5    0.53    0.94
  14  -3   5    0.83    0.90
 -14  -3  -5    0.39    0.69
   0   1 -11    9.22    1.04
   0  -1 -11    9.58    1.21
   0   1 -11   11.21    1.01
   0  -1 -11   10.56    1.71
 -15   0  -6   -0.27    0.83
   0  -3 -10    5.63    1.01
   0  -3 -10    9.64    1.88
   0   3 -10    6.91    0.90
   0   3  10    3.35    0.93
   0   3  10    8.62    2.05
   0   3 -10    4.36    1.26
   0   3 -10    4.85    0.87
 -20   1   2    9.09    1.12
  20   1  -2    7.36    1.20
  20  -1  -2    7.98    1.15
  20  -1  -2    6.96    0.79
 -20   1   2    8.15    0.84
  20   1  -2    8.29    1.15
  12  -4   5   49.12    5.94
 -12  -4  -5   42.52    3.17
 -12  -4  -5   44.16    2.46
   8   0 -11    0.62    0.40
   8   0 -11    0.18    0.67
   8   0 -11    1.13    0.68
   8   0 -11    0.45    0.67
  -7   1  11    0.35    0.62
  -7   1  11    0.16    0.59
   7   1 -11    0.65    0.60
   7   1 -11    0.34    0.36
   7   1 -11    0.10    0.58
   7  -1 -11   -0.48    0.69
   7   1 -11    1.99    0.94
   7  -1 -11    0.16    0.89
   6  -4  -9   19.87    1.73
   6   4  -9   15.50    2.27
  -6   4   9   18.96    2.56
   6  -4  -9   16.12    1.67
   6   4  -9   18.34    1.56
  -6   4   9   16.91    2.24
 -14  -2  -6    1.89    1.38
 -14   2  -6   -0.86    1.53
 -14   2  -6    1.91    2.17
 -19   0  -2   89.40    4.59
 -19   0  -2   90.64    5.68
   8  -5  -7    2.79    1.16
   8   5  -7    1.51    1.14
  -8   5   7    3.91    1.62
   8   5  -7    4.28    1.73
  -8   5   7    1.86    1.10
   8  -5  -7    3.34    1.06
  -9   6   3    9.70    2.19
   9   6  -3   10.66    2.31
   9  -6  -3    9.17    1.64
  -9   6   3    7.82    1.50
   9  -6  -3    8.36    1.39
  -9  -6   3   10.54    1.66
 -12   1  10    8.01    1.17
  12  -1 -10    6.29    0.65
  12  -1 -10    6.82    1.23
  12   1 -10    7.95    2.13
 -12   1  10    5.63    0.96
 -12   5   5    2.72    2.24
  12   5  -5    0.07    1.00
  19  -2  -4    0.92    0.65
  19   2  -4    2.88    1.02
 -19   2   4    3.41    1.05
  19  -2  -4    1.62    1.14
  19   2  -4    1.56    1.02
  -9  -1  -9   23.04    3.00
  -9   1  -9   22.70    2.04
  -9   1  -9   21.42    1.96
  -9  -1  -9   20.08    2.02
 -17   3  -2    6.39    0.79
  17   3   2    6.39    0.79
  17  -3   2    8.17    1.81
 -17   3  -2    9.95    1.24
  17   3   2    6.46    1.15
 -17  -3  -2    7.21    1.15
 -17  -3  -2    8.24    0.78
  17  -3   2    4.84    1.11
  20   1  -1   40.29    3.22
  20  -1  -1   53.04    3.26
  20   1  -1   38.16    4.02
  20  -1  -1   54.37    2.71
 -20   1   1   59.23    2.87
 -20   1   1   60.47    3.85
 -13   5   4    0.12    0.83
  13  -5  -4    0.34    1.03
  13   5  -4    1.20    1.43
  13  -5  -4    0.11    0.81
 -13   5   4   -0.11    1.45
   8  -6  -4    3.83    1.41
   8  -6  -4    3.77    1.77
  -8  -6   4    2.57    1.39
  -8   6   4    3.83    1.26
  -8   6   4    4.81    1.22
   8   6  -4    4.22    1.24
 -20   1   3   21.00    1.98
  20   1  -3    0.03    1.22
 -18   3   0   41.42    2.37
  18   3   0   34.50    2.12
  18  -3   0   35.49    2.30
 -18   3   0   33.73    2.20
  18   3   0   29.42    2.80
  18  -3   0   25.48    2.79
  15   0  -9   -1.08    1.63
   9  -5   5    0.61    0.62
  -9   5  -5    1.31    0.91
   9   5   5    2.71    2.12
  -9   5  -5    2.54    1.48
  -1   4  -9    1.88    0.68
  -1  -4  -9    2.72    0.66
   1   4   9    3.73    1.22
   1   4   9    2.94    0.62
  -1  -4  -9    4.79    1.74
  -1   4  -9    1.97    0.66
  -1   4  -9    3.67    0.79
  -1   4  -9    2.20    1.17
  20   0  -4   -1.15    0.87
  20   0  -4    0.73    0.82
 -10  -6   1   15.01    2.70
  10  -6  -1   13.83    1.64
  10  -6  -1   11.51    1.64
  10   6  -1   11.70    2.57
 -10   6   1   13.69    2.32
   4   5   7   25.41    2.15
  -4  -5  -7   24.55    2.96
  -4  -5  -7   21.10    1.64
  -4   5  -7   21.10    1.47
   4  -5   7   19.79    1.57
  -4   5  -7   24.93    1.74
   4  -5   7   20.40    1.51
   4   5   7   20.02    1.95
  -7   3  10   30.38    2.03
   7  -3 -10   27.98    1.94
   7   3 -10   27.28    1.93
   7   3 -10   25.07    1.90
  -7   3  10   25.41    2.72
   7  -3 -10   22.25    2.74
 -11   3  -7    0.05    0.93
 -11  -3  -7   -1.39    0.82
 -11   3  -7    0.79    0.90
 -11  -3  -7   -0.34    0.87
  -6  -1 -10    1.10    0.89
  -6   1 -10    1.28    1.41
   7  -5   6    6.53    1.29
  -7  -5  -6    7.43    1.16
   7  -5   6    8.85    2.70
  -7  -5  -6    7.55    1.42
  -7   5  -6    6.19    1.26
   7   5   6    6.71    0.87
  -8  -2  -9   12.30    2.32
  -8   2  -9   11.17    1.57
  -8   2  -9   14.76    1.58
  -8  -2  -9   11.09    1.54
   6  -6  -5    3.27    1.90
   6  -6  -5    6.18    1.38
  -6   6   5    3.83    1.27
  -6  -6   5    5.68    1.94
  14  -5  -1    1.60    0.96
  14  -5  -1   -0.10    0.91
  14   5  -1    1.18    0.89
  14   5  -1   -0.64    0.94
 -14   5   1    2.32    0.97
 -14   5   1    2.42    0.89
  18   0  -7   -0.65    1.55
 -16   4   4   -0.65    0.97
  16  -4  -4   -1.27    1.25
 -16   4   4   -0.52    1.23
  16   4  -4   -0.28    1.62
  16  -4  -4   -0.78    0.97
  -3   6  -5   -0.70    0.64
  -3  -6  -5   -0.58    0.79
   3  -6   5    0.33    0.60
  -3   6  -5    0.09    0.70
  -3  -6  -5   -0.02    0.79
   3  -6   5    0.01    0.75
   3   6   5    0.24    0.74
   3   6   5   -0.90    1.32
  14   5  -2    6.20    1.37
 -14   5   2    7.94    1.34
  14   5  -2    7.80    2.07
  14  -5  -2    8.32    1.30
  14  -5  -2    6.71    1.37
  -1   3 -10   10.46    1.04
  -1   3 -10    7.79    1.03
   1   3  10   11.70    1.57
  -1  -3 -10   10.98    1.41
  -1   1 -11   -0.40    0.63
  -1   1 -11    1.28    0.93
  -1  -1 -11    0.37    1.15
  -1  -1 -11   -0.32    0.66
  16   4   1    9.82    1.11
 -16   4  -1   12.84    1.49
 -16   4  -1   11.20    1.13
  16  -4   1    9.00    1.13
  16  -4   1   11.52    1.41
  16   4   1    8.40    1.67
 -16  -4  -1    8.56    0.95
  -7   4   9    4.15    1.08
   7  -4  -9    5.06    1.76
   7  -4  -9    6.01    1.82
  -7   4   9    6.88    1.15
   7   4  -9    5.85    1.12
   7   4  -9    5.77    1.65
 -10  -6   0   11.83    1.57
 -10   6   0   12.70    1.58
  10  -6   0   10.99    1.51
  10   6   0   10.06    2.36
  10  -6   0   11.10    1.50
 -10  -6   0    8.76    1.06
  10   6   0    8.40    0.83
 -10   6   0   12.92    1.43
 -15  -1  -6    1.99    0.99
 -15   1  -6    2.47    1.07
 -15  -1  -6    4.58    2.97
 -13   4   7   13.67    1.71
  13  -4  -7   13.59    1.86
  13  -4  -7   11.19    2.77
 -13   4   7   14.19    1.36
  13   4  -7   19.62    4.29
  -6   3  -9    2.98    0.96
  -6   3  -9    5.61    1.02
   6   3   9    2.51    1.32
  -6  -3  -9    4.33    1.13
  10   6  -2    5.66    1.37
 -10  -6   2    5.88    1.45
  10  -6  -2    5.43    1.42
 -10   6   2    7.02    1.33
  10  -6  -2    5.26    1.25
 -10   6   2    7.10    1.31
  -2   0 -11    0.05    1.16
  -2   0 -11    0.74    1.24
   8  -1 -11   33.85    2.35
  -8   1  11   29.88    2.08
   8   1 -11   27.45    2.27
  -8   1  11   35.31    1.98
   8  -1 -11   30.81    2.45
   8   1 -11   34.44    2.13
 -19   0   6   12.08    1.48
  19   0  -6    8.71    2.38
 -17   2   7    7.27    1.43
  17  -2  -7    6.32    0.75
  17   2  -7    7.43    1.49
  17   2  -7    5.62    2.52
  17  -2  -7    6.80    1.59
 -19  -1  -2    3.32    1.14
 -19   1  -2    3.27    0.89
 -19   1  -2    4.06    2.56
  18   2  -6   12.09    2.47
  18  -2  -6    8.11    0.86
  18  -2  -6    9.52    1.75
 -18   2   6   11.04    1.55
  18   2  -6   12.21    1.61
  -6   4  -8    0.50    0.81
  -6  -4  -8    1.36    0.91
   6   4   8    0.23    1.08
  -6   4  -8    1.98    0.79
 -11   4   8   -0.70    0.86
  11  -4  -8   -0.11    0.67
  11   4  -8    0.10    1.41
  11   4  -8    0.32    1.45
  11  -4  -8    0.48    0.91
  11   2 -10   24.52    2.78
  11  -2 -10   20.82    1.42
 -11   2  10   20.46    1.84
  11   2 -10   17.76    2.77
  11  -2 -10   22.56    2.02
 -18   3   4   57.03    3.76
 -18   3   4   54.84    3.05
  18  -3  -4   51.37    4.90
  18   3  -4   58.79    3.76
  18  -3  -4   52.63    2.97
 -12  -5  -3   -0.50    1.06
 -12   5  -3    0.74    0.89
  12   5   3    0.31    0.97
 -12  -5  -3    0.27    0.53
  12  -5   3    0.95    0.92
 -12   5  -3   -0.03    0.56
  12  -5   3    0.20    0.86
  12   5   3   -0.13    0.61
  -6  -6  -4    7.07    1.22
  -6  -6  -4    5.80    1.56
   6   6   4    7.16    1.14
   6  -6   4    6.10    1.06
  -6   6  -4    8.58    1.18
   6   6   4    6.68    1.11
   6  -6   4    6.09    1.72
  -6   6  -4    6.85    1.70
  -9   3  -8   14.15    2.87
  -9  -3  -8    8.88    1.33
  11  -5  -6    1.97    0.89
 -11   5   6    1.14    1.14
  11   5  -6    0.94    1.13
  11   5  -6    2.44    1.12
  11  -5  -6    1.24    1.20
   9   0 -11    0.10    0.35
   9   0 -11   -1.27    0.71
   9   0 -11   -0.60    1.06
   9   0 -11    0.27    0.32
 -14   3   8    7.57    1.51
 -14   3   8    7.28    0.93
  14   3  -8   13.40    3.51
  14  -3  -8    9.15    1.56
  14  -3  -8    8.01    1.37
  14   5   0    0.80    0.88
 -14   5   0    1.17    0.85
  14   5   0    1.60    0.86
 -14   5   0    1.51    1.03
  14  -5   0    1.87    0.89
  14  -5   0    1.47    1.00
  13   0 -10   -0.62    0.90
 -20   1   0    0.66    0.60
  20   1   0    0.59    0.55
  20   1   0   -0.01    0.89
 -20  -1   0   -0.01    0.45
 -20   1   0    0.43    0.53
 -20  -1   0   -0.12    0.68
  20  -1   0    0.40    0.58
 -12   0  -8   26.10    2.34
 -12   0  -8   32.53    3.61
 -13   3  -6    8.95    1.42
 -13  -3  -6    5.64    1.14
 -13  -3  -6    6.26    1.12
  15   1  -9    4.85    1.94
  15  -1  -9    2.06    1.19
 -15   1   9    3.08    1.13
  15   1  -9    4.53    1.93
 -17   0   8   17.22    1.83
  13  -5   2    3.60    1.12
  13   5   2    3.82    1.33
 -13  -5  -2    2.77    0.63
 -13   5  -2    4.11    0.82
  13   5   2    2.43    0.84
 -13   5  -2    4.45    1.18
   9   6   2    0.80    0.84
  -9  -6  -2    0.28    0.93
   9  -6   2   -0.05    0.91
  -9   6  -2    1.47    0.92
   9   6   2    0.21    0.96
  -9   6  -2    1.05    1.25
  -9  -6  -2    0.33    0.89
   3  -2 -11    0.17    0.72
  -3   2  11    0.05    0.45
   3   2 -11    8.90    1.28
   3  -2 -11    0.70    0.73
   2   4   9   23.72    3.03
  -2   4  -9   20.40    1.42
  -2  -4  -9   19.98    1.91
  -2   4  -9   18.10    1.40
   2   4   9   12.01    1.09
  -2   4  -9   14.20    1.08
  -2   4  -9   15.52    1.07
 -19   2  -1    1.73    1.23
 -19  -2  -1    0.66    0.47
 -19  -2  -1    1.14    0.78
  19   2   1   -0.01    0.84
 -19   2  -1    0.82    0.79
  19  -2   1    0.08    0.71
  -4   2  11   22.22    1.77
   4  -2 -11   20.25    1.64
   4   2 -11   29.30    2.63
  20  -1  -4    1.65    0.68
 -20   1   4    1.73    1.47
  -5  -2 -10   12.26    2.17
  -5   2 -10    8.30    1.87
  -5  -2 -10    9.08    2.20
  14  -5  -3    3.28    1.98
  14   5  -3    4.91    1.25
  -9   5   7   -0.74    1.48
   9  -5  -7    1.15    1.55
   9  -5  -7   -0.45    0.80
  -9   5   7    0.29    0.85
   9   5  -7    0.44    0.91
   2  -5  -8   24.66    2.80
  -2   5   8   22.11    1.79
   2   5  -8   23.82    2.22
   3   5  -8   14.38    1.56
  -3   5   8    7.94    1.37
  -3   5   8    5.43    1.64
   3  -5  -8    6.35    1.22
  -8   3  10    3.13    0.85
   8   3 -10   -0.63    1.38
  -8   3  10    1.33    0.90
   8   3 -10   -0.07    1.37
 -14   2   9   25.12    2.10
  14   2  -9   27.31    3.33
  14  -2  -9   19.71    1.35
 -14   2   9   19.75    1.35
  11  -5   4   25.55    2.13
   0   0   0    0.00    0.00
_computing_structure_solution     'SHELXT 2014/5 (Sheldrick, 2014)'
;
_shelx_hkl_checksum     20241
_shelx_res_file
;
TITL 180625kmgBphSO3Li-3RT
    shelxl.res
    created by SHELXL-2018/3 at 13:42:04 on 24-Nov-2023
CELL  0.71075 15.85840 5.36929 8.86361 90.00000 99.99380 90.00000
ZERR  2 0.00105 0.00041 0.00061 0.00000 0.00700 0.00000
LATT 1
SYMM    -X, .50+Y, .50-Z
SFAC C H LI O S
UNIT 24 24 4 16 4
L.S. 20
FMAP 2
PLAN 52
WPDB -2
HTAB
BOND $H
CONF
LIST 4
TEMP 13.0
ACTA
SIZE 0.500 0.400 0.200
DFIX 0.9000 0.0200 H1 O4
DFIX 0.9000 0.0200 H4 O4
DANG 1.4346 0.0400 H1 H4
WGHT    0.094800    0.364200
FVAR       0.67033
S1    5    0.678459    0.563702    0.594475    11.00000    0.03330    0.03448 =
         0.03585   -0.00162    0.00929    0.00429
O1    4    0.666810    0.823757    0.629529    11.00000    0.06407    0.03592 =
         0.07239    0.00000    0.03241    0.01162
O2    4    0.624157    0.488683    0.453225    11.00000    0.03767    0.09048 =
         0.04128   -0.01149    0.00569    0.00076
O3    4    0.670410    0.401203    0.721470    11.00000    0.04808    0.04044 =
         0.04847    0.00501    0.01311   -0.00007
O4    4    0.497483    1.092061    0.657892    11.00000    0.03960    0.06905 =
         0.06663    0.01603    0.00725    0.00477
C1    1    0.785509    0.538379    0.564844    11.00000    0.03344    0.03161 =
         0.03860   -0.00363    0.00600    0.00222
C2    1    0.817146    0.714309    0.475584    11.00000    0.03521    0.05807 =
         0.07732    0.03216    0.01197    0.01117
C3    1    0.900752    0.696384    0.449945    11.00000    0.03556    0.06301 =
         0.07905    0.03546    0.01373    0.00766
C4    1    0.954842    0.507528    0.513729    11.00000    0.03022    0.03367 =
         0.04143   -0.00331    0.00418    0.00071
C5    1    0.922112    0.334919    0.604627    11.00000    0.04790    0.04653 =
         0.10014    0.03006    0.02981    0.01863
C6    1    0.838141    0.348861    0.629671    11.00000    0.04888    0.04602 =
         0.09501    0.03005    0.03332    0.01488
LI1   3    0.619452    1.077729    0.738834    11.00000    0.04071    0.04084 =
         0.04340    0.00365    0.01062    0.00291
H1    2    0.464143    0.986367    0.695996    11.00000    0.13033
H2    2    0.777743    0.873618    0.441108    11.00000    0.08295
H3    2    0.915903    0.788945    0.374586    11.00000    0.09940
H4    2    0.462007    1.197024    0.599629    11.00000    0.12124
H5    2    0.954465    0.195852    0.643743    11.00000    0.07804
H6    2    0.822805    0.262277    0.695175    11.00000    0.09616
HKLF 4
REM  180625kmgBphSO3Li-3RT
REM wR2 = 0.1593, GooF = S = 1.122, Restrained GooF = 1.121 for all data
REM R1 = 0.0606 for 1490 Fo > 4sig(Fo) and 0.0683 for all 1666 data
REM 133 parameters refined using 3 restraints
END
WGHT      0.0948      0.3642
REM Instructions for potential hydrogen bonds
EQIV $6 -x+1, y+1/2, -z+3/2
HTAB O4 O3_$6
EQIV $7 -x+1, y-1/2, -z+3/2
HTAB O4 O4_$7
EQIV $5 x, -y+3/2, z-1/2
HTAB C2 O3_$5
EQIV $8 -x+1, -y+2, -z+1
HTAB O4 S1_$8
HTAB O4 O1_$8
HTAB O4 O2_$8
REM Highest difference peak  0.741,  deepest hole -0.281,  1-sigma level  0.130
Q1    1   0.6440  0.5297  0.5138  11.00000  0.05    0.74
Q2    1   0.6815  0.4628  0.6552  11.00000  0.05    0.66
Q3    1   0.7236  0.5409  0.5592  11.00000  0.05    0.47
Q4    1   1.0000  0.5000  0.5000  10.50000  0.05    0.47
Q5    1   0.6570  0.6824  0.6299  11.00000  0.05    0.47
Q6    1   0.9488  0.4309  0.5974  11.00000  0.05    0.45
Q7    1   0.9431  0.4264  0.5479  11.00000  0.05    0.43
Q8    1   0.9146  0.5606  0.4497  11.00000  0.05    0.43
Q9    1   0.9344  0.6549  0.5270  11.00000  0.05    0.40
Q10   1   0.8001  0.4334  0.5685  11.00000  0.05    0.39
Q11   1   0.7846  0.5770  0.4875  11.00000  0.05    0.37
Q12   1   0.9083  0.3489  0.5263  11.00000  0.05    0.36
Q13   1   0.6949  0.7439  0.5911  11.00000  0.05    0.32
Q14   1   0.8647  0.7122  0.4797  11.00000  0.05    0.32
Q15   1   0.4990  0.9620  0.6486  11.00000  0.05    0.31
Q16   1   0.8239  0.6812  0.5509  11.00000  0.05    0.31
Q17   1   0.8836  0.3534  0.6312  11.00000  0.05    0.31
Q18   1   0.7011  0.3346  0.7355  11.00000  0.05    0.30
Q19   1   0.4856  1.0297  0.5569  11.00000  0.05    0.25
Q20   1   0.9745  0.2867  0.7158  11.00000  0.05    0.23
Q21   1   1.0000  0.0000  0.5000  10.50000  0.05    0.21
Q22   1   0.6204  0.8019  0.6856  11.00000  0.05    0.21
Q23   1   0.5562  1.0382  0.7434  11.00000  0.05    0.21
Q24   1   0.5980  0.7924  0.6462  11.00000  0.05    0.17
Q25   1   0.7644  0.7445  0.3911  11.00000  0.05    0.16
Q26   1   0.9202  0.8419  0.4198  11.00000  0.05    0.16
Q27   1   0.8161  0.2086  0.6461  11.00000  0.05    0.15
Q28   1   0.4618  1.0597  0.6862  11.00000  0.05    0.15
Q29   1   0.7219  0.1849  0.7808  11.00000  0.05    0.14
Q30   1   0.7593  0.5270  0.7636  11.00000  0.05    0.14
Q31   1   0.9772  0.7554  0.5813  11.00000  0.05    0.13
Q32   1   0.7394  1.1067  0.8563  11.00000  0.05    0.11
Q33   1   0.6803  0.5290  0.8218  11.00000  0.05    0.10
Q34   1   0.9056  0.3681  0.4283  11.00000  0.05    0.09
Q35   1   0.5971  0.9613  0.6038  11.00000  0.05    0.09
Q36   1   0.9406  0.1881  0.5808  11.00000  0.05    0.09
Q37   1   0.7583  0.9885  0.5624  11.00000  0.05    0.09
Q38   1   0.7570  0.4847  0.3674  11.00000  0.05    0.08
Q39   1   0.9666  0.5228  0.3264  11.00000  0.05    0.08
Q40   1   0.7239  0.9672  0.7162  11.00000  0.05    0.08
Q41   1   0.9750  0.1716  0.5515  11.00000  0.05    0.07
Q42   1   0.9256  0.5380  0.7011  11.00000  0.05    0.05
Q43   1   0.9450  0.7554  0.2392  11.00000  0.05    0.05
Q44   1   0.5766  1.1719  0.5609  11.00000  0.05    0.05
Q45   1   0.8560  0.2498  0.7604  11.00000  0.05    0.05
Q46   1   0.8741  0.8596  0.2489  11.00000  0.05    0.05
Q47   1   1.0125  0.0656  0.7004  11.00000  0.05    0.05
Q48   1   0.8646  0.5663  0.7334  11.00000  0.05    0.04
Q49   1   0.7526  0.9433  0.6463  11.00000  0.05    0.03
Q50   1   0.8660  0.5364  0.3359  11.00000  0.05    0.03
Q51   1   0.8665  0.1732  0.8165  11.00000  0.05    0.03
Q52   1   0.8786  0.4833  0.3518  11.00000  0.05    0.02
;
_shelx_res_checksum     18681
