# Supplementary material for: Crystal structure of dilithium biphenyl-4,4′-di­sulfonate dihydrate
Source: Acta Crystallogr E Crystallogr Commun. 2024 Jan 1;80(Pt 1):22–4. doi: 10.1107/S2056989023010411 (PMC10833366; doi:10.1107/S2056989023010411)
Supplement: Supplementary file 2 [file e-80-00022-Isup2.hkl]

data_I                                                                          
_shelx_title ' 180625kmgBphSO3Li-3RT'                                           
_shelx_refln_list_code          4                                               
_shelx_F_calc_maximum      131.18                                               
_exptl_crystal_F_000       372.00                                               
_reflns_d_resolution_high  0.7703                                               
                                                                                
loop_                                                                           
 _space_group_symop_operation_xyz                                               
 'x, y, z'                                                                      
 '-x, y+1/2, -z+1/2'                                                            
 '-x, -y, -z'                                                                   
 'x, -y-1/2, z-1/2'                                                             
                                                                                
_cell_length_a    15.8584                                                       
_cell_length_b     5.3693                                                       
_cell_length_c     8.8636                                                       
_cell_angle_alpha  90.000                                                       
_cell_angle_beta   99.994                                                       
_cell_angle_gamma  90.000                                                       
                                                                                
_shelx_F_squared_multiplier     1.000                                           
                                                                                
loop_                                                                           
 _refln_index_h                                                                 
 _refln_index_k                                                                 
 _refln_index_l                                                                 
 _refln_F_squared_calc                                                          
 _refln_F_squared_meas                                                          
 _refln_F_squared_sigma                                                         
 _refln_observed_status                                                         
   3   0   0       3383.18       5877.60       746.66 o                         
   1   1   0       1245.89       1412.29        24.01 o                         
   2   1   0        219.45        185.26         1.99 o                         
   3   1   0        193.59        199.35         2.72 o                         
   4   1   0        143.80        143.22         1.51 o                         
   5   1   0        136.54        134.68         1.47 o                         
   6   1   0         78.41         62.62         0.73 o                         
   7   1   0        253.79        225.90         3.19 o                         
   8   1   0        491.62        490.94         7.80 o                         
   9   1   0        171.18        159.94         2.86 o                         
  10   1   0        276.57        264.56         6.48 o                         
  11   1   0         44.79         38.08         0.92 o                         
  12   1   0         24.60         16.83         0.64 o                         
  13   1   0        132.60        116.22         2.45 o                         
  14   1   0         32.15         30.27         0.75 o                         
  15   1   0         68.69         59.81         1.37 o                         
  16   1   0          0.15          0.38         0.41 o                         
  17   1   0          0.09          0.04         0.40 o                         
  18   1   0         15.04         16.60         0.67 o                         
  19   1   0          0.01         -0.52         0.52 o                         
  20   1   0          0.19          0.65         0.49 o                         
   0   2   0       1763.32       2342.14       193.37 o                         
   1   2   0       1692.63       2112.14       165.26 o                         
   2   2   0         18.09         47.94         3.47 o                         
   3   2   0       2083.02       2389.33        96.29 o                         
   4   2   0         77.17        190.81         8.08 o                         
   6   2   0        342.16        377.03       120.54 o                         
   7   2   0        259.44        406.48        18.83 o                         
   8   2   0          5.32          6.73         0.58 o                         
   9   2   0          6.35         42.91         4.18 o                         
  10   2   0          0.01         34.81        38.74 o                         
  11   2   0        942.42        872.07        39.05 o                         
  12   2   0        130.97        136.21        36.92 o                         
  14   2   0         26.47         23.85         2.27 o                         
  15   2   0          8.75         10.76         1.63 o                         
  18   2   0         35.67         55.17         5.39 o                         
  19   2   0         87.89         83.70        17.90 o                         
   1   3   0         29.68         23.45         0.63 o                         
   2   3   0         73.35         66.94         1.12 o                         
   3   3   0        311.40        291.18         3.87 o                         
   4   3   0        191.82        174.21         2.20 o                         
   5   3   0         31.91         41.60         0.75 o                         
   6   3   0        117.52        109.41         1.57 o                         
   7   3   0        275.53        273.67         3.97 o                         
   8   3   0         48.44         40.42         0.73 o                         
   9   3   0        126.43        116.59         2.31 o                         
  10   3   0        433.01        403.50        11.69 o                         
  11   3   0          7.93          6.64         0.53 o                         
  12   3   0        206.31        189.75         3.37 o                         
  13   3   0         27.95         24.41         0.99 o                         
  14   3   0          0.69          1.24         0.45 o                         
  15   3   0         23.89         21.82         0.80 o                         
  16   3   0         30.87         29.22         1.08 o                         
  17   3   0          6.39          5.42         0.60 o                         
  18   3   0         73.68         77.01         3.81 o                         
   0   4   0         17.22         12.02         0.76 o                         
   1   4   0         92.65         84.53         1.34 o                         
   2   4   0          5.82          6.30         0.57 o                         
   3   4   0          1.12          0.73         0.43 o                         
   4   4   0          1.88          4.05         0.82 o                         
   5   4   0        257.72        255.21         4.33 o                         
   6   4   0        123.86        108.97         2.35 o                         
   7   4   0          9.67          6.61         0.61 o                         
   8   4   0          2.44          3.73         0.47 o                         
   9   4   0          5.75          5.47         0.48 o                         
  10   4   0          2.44          2.22         0.56 o                         
  11   4   0         21.12         20.76         0.99 o                         
  12   4   0        125.94        115.74         3.55 o                         
  13   4   0         14.06         12.30         0.67 o                         
  14   4   0          4.37          3.49         0.49 o                         
  15   4   0          5.85          5.95         0.60 o                         
  16   4   0          3.71          3.96         0.98 o                         
   1   5   0        292.94        320.60         5.25 o                         
   2   5   0          1.89          3.03         0.55 o                         
   3   5   0         13.19         13.48         0.74 o                         
   4   5   0         59.99         61.61         1.35 o                         
   5   5   0         15.44         16.95         0.73 o                         
   6   5   0          3.20          5.97         0.69 o                         
   7   5   0        223.26        211.63         6.00 o                         
   8   5   0         23.44         24.46         1.35 o                         
   9   5   0         77.48         77.64         2.70 o                         
  10   5   0         46.96         41.76         1.16 o                         
  11   5   0         19.51         15.60         0.82 o                         
  12   5   0         69.26         61.11         2.98 o                         
  13   5   0         32.71         34.96         2.04 o                         
  14   5   0          1.01          3.11         0.83 o                         
   0   6   0          7.29          8.01         1.10 o                         
   1   6   0        111.34        111.12         2.39 o                         
   2   6   0         36.36         37.51         1.14 o                         
   3   6   0         35.63         35.82         1.18 o                         
   4   6   0          0.10          0.15         0.54 o                         
   5   6   0         38.37         37.12         1.30 o                         
   6   6   0         72.52         69.06         1.73 o                         
   7   6   0          3.90          3.44         0.64 o                         
   8   6   0          4.73          5.65         0.67 o                         
   9   6   0         26.77         26.20         1.60 o                         
  10   6   0         23.52         23.28         1.20 o                         
 -20   1   1         98.49        118.04         7.06 o                         
 -19   1   1         55.60         58.11         3.20 o                         
 -18   1   1         89.40        109.21         3.68 o                         
 -17   1   1        115.65        146.13         5.64 o                         
 -16   1   1          4.97          7.03         0.68 o                         
 -15   1   1         15.74         21.77         1.40 o                         
 -14   1   1        126.89        161.69         8.58 o                         
 -13   1   1          1.41          4.70         0.59 o                         
 -12   1   1         53.68         62.15         2.16 o                         
 -11   1   1          1.32         18.38        53.01 o                         
 -10   1   1        526.82        638.76        20.63 o                         
  -9   1   1        579.83        639.74        28.62 o                         
  -8   1   1         96.65        113.20         2.20 o                         
  -7   1   1       3200.40       4440.32       225.11 o                         
  -6   1   1        798.05        817.91        29.08 o                         
  -5   1   1        364.25        561.93        12.14 o                         
  -4   1   1       3665.72       5405.67       244.45 o                         
  -3   1   1       4515.51       6290.82       252.52 o                         
  -2   1   1        796.05       1363.32        34.08 o                         
  -1   1   1        640.69        582.67        11.47 o                         
   0   1   1      11020.45      15555.99       913.21 o                         
   1   1   1       3552.17       4925.80       209.49 o                         
   2   1   1       1557.59       2099.71       110.74 o                         
   3   1   1       1384.83       1825.19        84.55 o                         
   4   1   1         40.91         56.50         1.28 o                         
   5   1   1          1.72          1.44         0.26 o                         
   6   1   1         34.87         44.39         1.35 o                         
   7   1   1        412.95        394.63        18.57 o                         
   8   1   1       1542.74       1802.33       110.51 o                         
   9   1   1         13.14         18.29         0.60 o                         
  10   1   1        392.92        426.54        18.05 o                         
  11   1   1        551.66        557.52        22.84 o                         
  12   1   1        337.55        366.78        13.38 o                         
  13   1   1        522.38        537.16        27.45 o                         
  14   1   1        355.89        368.72        18.76 o                         
  15   1   1          0.10          2.11         0.56 o                         
  16   1   1        114.21        105.83         5.97 o                         
  17   1   1        131.06        144.04         7.36 o                         
  18   1   1          4.41          3.90         0.50 o                         
  19   1   1        205.55        232.35        10.08 o                         
 -19   2   1          5.32          4.86         0.77 o                         
 -18   2   1         44.02         43.22         1.88 o                         
 -17   2   1         16.14         16.15         0.82 o                         
 -16   2   1        131.09        126.09         4.50 o                         
 -15   2   1        218.87        195.33         6.36 o                         
 -14   2   1          0.09          0.45         0.33 o                         
 -13   2   1         38.79         37.70         0.78 o                         
 -12   2   1         95.15         92.76         1.49 o                         
 -11   2   1          0.10          0.59         0.33 o                         
 -10   2   1        965.96        906.26        15.88 o                         
  -9   2   1        559.33        515.81         7.38 o                         
  -8   2   1         93.91         82.51         1.21 o                         
  -7   2   1          8.97          7.44         0.31 o                         
  -6   2   1         51.05         52.23         1.05 o                         
  -5   2   1          0.83          0.49         0.23 o                         
  -4   2   1       1116.84       1098.97        20.95 o                         
  -3   2   1        797.43        998.35        16.89 o                         
  -2   2   1        185.41        221.18         2.58 o                         
  -1   2   1        170.85        165.02         1.90 o                         
   0   2   1         93.18         96.53         1.71 o                         
   1   2   1       1021.26        999.19        15.83 o                         
   2   2   1        535.66        517.41         6.67 o                         
   3   2   1          3.24          5.97         0.38 o                         
   4   2   1        296.92        394.95         5.01 o                         
   5   2   1          0.45          0.74         0.26 o                         
   6   2   1         17.71         12.08         0.43 o                         
   7   2   1        167.43        152.90         2.59 o                         
   8   2   1        387.91        322.21         7.29 o                         
   9   2   1          7.33          6.70         0.37 o                         
  10   2   1          2.43          2.66         0.46 o                         
  11   2   1        306.59        285.67         7.87 o                         
  12   2   1          8.71          9.59         0.48 o                         
  13   2   1         30.53         24.84         0.81 o                         
  14   2   1          0.97          0.97         0.35 o                         
  15   2   1         29.70         31.92         1.27 o                         
  16   2   1         24.83         21.50         1.07 o                         
  17   2   1         26.80         25.13         0.90 o                         
  18   2   1         42.61         38.27         1.85 o                         
  19   2   1          1.41          1.49         0.65 o                         
 -18   3   1         43.10         44.37         1.81 o                         
 -17   3   1         12.53         15.78         2.26 o                         
 -16   3   1          0.03         -1.16         1.16 o                         
 -15   3   1         34.73         34.26         5.23 o                         
 -14   3   1          4.84          8.08         1.97 o                         
 -13   3   1         25.77         24.11         9.68 o                         
 -12   3   1         78.91         84.85         3.52 o                         
 -11   3   1        365.05        344.30        13.11 o                         
 -10   3   1        394.74        373.64        13.68 o                         
  -9   3   1         93.43         95.69         4.47 o                         
  -8   3   1         73.54         69.02         2.36 o                         
  -7   3   1        393.49        399.75        10.89 o                         
  -6   3   1        225.72        228.38        14.64 o                         
  -5   3   1         60.14         72.67         1.39 o                         
  -4   3   1         46.68         30.43         6.54 o                         
  -3   3   1       1642.57       1792.35        41.93 o                         
  -2   3   1         23.69         25.71         1.73 o                         
  -1   3   1        676.99        670.85        10.01 o                         
   0   3   1        461.55        454.10         6.27 o                         
   1   3   1        167.66        161.18         2.22 o                         
   2   3   1        284.76        296.22         7.00 o                         
   3   3   1        610.51        639.00        13.46 o                         
   4   3   1        118.55        134.52         1.82 o                         
   5   3   1          3.69          8.22         0.50 o                         
   6   3   1         90.09         85.64         1.43 o                         
   7   3   1          8.68          8.91         0.58 o                         
   8   3   1         85.86         81.90         2.27 o                         
   9   3   1         12.64         11.87         0.54 o                         
  10   3   1         24.18         23.15         1.13 o                         
  11   3   1        211.47        198.87         3.29 o                         
  12   3   1         63.09         63.45         1.83 o                         
  13   3   1          3.39          2.96         0.79 o                         
  14   3   1         51.06         48.39         1.30 o                         
  15   3   1          0.12          1.00         0.49 o                         
  16   3   1          7.57          7.78         0.65 o                         
  17   3   1         41.00         38.43         1.63 o                         
 -16   4   1        131.42        139.70         4.58 o                         
 -15   4   1          7.39          7.46         1.21 o                         
 -14   4   1         23.03         22.11         1.34 o                         
 -13   4   1        100.99        105.78         2.77 o                         
 -12   4   1         39.00         33.76         1.25 o                         
 -11   4   1        188.05        189.28         6.70 o                         
 -10   4   1        474.35        457.53        13.68 o                         
  -9   4   1         24.16         22.35         0.87 o                         
  -8   4   1        256.69        244.54         5.52 o                         
  -7   4   1        154.53        155.23         3.71 o                         
  -6   4   1         86.41         76.55         2.25 o                         
  -5   4   1        373.11        373.56         5.91 o                         
  -4   4   1        226.62        235.66         3.47 o                         
  -3   4   1          1.54          1.81         0.41 o                         
  -2   4   1        492.15        482.69         7.23 o                         
  -1   4   1        243.70        238.72         3.30 o                         
   0   4   1        781.73        774.60        13.10 o                         
   1   4   1        913.44        923.90        16.48 o                         
   2   4   1         90.79         97.56         1.64 o                         
   3   4   1        174.69        184.98         2.72 o                         
   4   4   1        607.92        613.56        10.08 o                         
   5   4   1          0.63          1.05         0.57 o                         
   6   4   1        193.96        197.11         3.75 o                         
   7   4   1        681.75        610.95        10.66 o                         
   8   4   1         10.51         11.24         0.64 o                         
   9   4   1        132.58        126.99         2.62 o                         
  10   4   1         94.68         88.46         2.44 o                         
  11   4   1          0.64          0.48         0.52 o                         
  12   4   1        328.85        310.78         9.59 o                         
  13   4   1          7.13          6.30         0.52 o                         
  14   4   1         19.50         23.55         1.11 o                         
  15   4   1          8.76          7.26         0.66 o                         
  16   4   1         24.32         22.66         1.29 o                         
 -14   5   1          1.57          2.51         1.00 o                         
 -13   5   1          1.05          1.33         0.82 o                         
 -12   5   1         39.91         40.50         1.64 o                         
 -11   5   1          3.11          3.84         0.54 o                         
 -10   5   1         73.01         71.99         3.46 o                         
  -9   5   1        106.22        101.78         3.99 o                         
  -8   5   1          1.25          1.03         0.48 o                         
  -7   5   1         10.67         11.91         0.70 o                         
  -6   5   1        137.74        133.63         2.90 o                         
  -5   5   1          2.85          3.35         0.59 o                         
  -4   5   1        133.14        123.04         2.23 o                         
  -3   5   1        146.20        146.02         2.40 o                         
  -2   5   1          0.00          0.38         0.48 o                         
  -1   5   1        337.48        329.89         5.28 o                         
   0   5   1         29.83         31.57         0.91 o                         
   1   5   1          0.07          0.94         0.51 o                         
   2   5   1        254.33        259.73         4.10 o                         
   3   5   1         75.74         72.04         1.56 o                         
   4   5   1         54.65         55.19         1.30 o                         
   5   5   1        189.65        175.41         3.01 o                         
   6   5   1         11.19         11.65         0.81 o                         
   7   5   1        212.43        194.71         4.61 o                         
   8   5   1         64.11         66.13         1.77 o                         
   9   5   1         32.02         31.28         1.04 o                         
  10   5   1         18.86         20.04         0.94 o                         
  11   5   1         66.98         64.29         2.66 o                         
  12   5   1          2.87          1.85         0.65 o                         
  13   5   1         62.78         66.45         2.67 o                         
 -10   6   1         24.03         29.14         2.02 o                         
  -9   6   1          2.26          1.26         0.49 o                         
  -8   6   1         62.76         63.34         3.14 o                         
  -7   6   1         45.81         45.23         1.94 o                         
  -6   6   1         23.18         20.08         1.08 o                         
  -5   6   1         19.02         18.38         0.93 o                         
  -4   6   1          3.09          3.59         0.61 o                         
  -3   6   1          4.53          5.53         0.76 o                         
  -2   6   1         20.94         26.91         1.00 o                         
  -1   6   1         81.33         83.97         1.84 o                         
   0   6   1         47.21         46.48         1.32 o                         
   1   6   1        127.58        130.15         2.55 o                         
   2   6   1         19.13         19.19         1.16 o                         
   3   6   1         44.90         46.99         1.26 o                         
   4   6   1         22.59         25.15         1.10 o                         
   5   6   1          0.17          0.73         0.57 o                         
   6   6   1         10.40          9.82         0.88 o                         
   7   6   1         49.16         42.69         1.54 o                         
   8   6   1          0.44         -0.29         0.54 o                         
   9   6   1         55.23         54.81         2.44 o                         
 -20   0   2         58.81         40.87         7.69 o                         
 -19   0   2          3.11          3.08         0.59 o                         
 -18   0   2         72.01         49.97         4.54 o                         
 -17   0   2          3.90         13.83         2.89 o                         
 -16   0   2        270.60        232.57        13.86 o                         
 -15   0   2          1.23         35.64         5.82 o                         
 -14   0   2         43.19         58.98        11.36 o                         
 -13   0   2        348.44        356.02        12.99 o                         
 -12   0   2        157.64        192.15        11.42 o                         
 -11   0   2       1221.37       1207.19        33.18 o                         
 -10   0   2       1174.78       1116.18        29.46 o                         
  -9   0   2        583.46        697.25        50.12 o                         
  -8   0   2         64.05         58.36         1.35 o                         
  -7   0   2       7013.35       9203.06       616.72 o                         
  -6   0   2        121.12        133.50         2.10 o                         
  -5   0   2       4463.33       5394.78       262.80 o                         
  -4   0   2       6875.74       8532.64       526.95 o                         
  -3   0   2        484.27        421.44        11.86 o                         
  -2   0   2        319.66        347.28         9.60 o                         
  -1   0   2       1828.23       2110.52        63.89 o                         
   0   0   2       3807.81       5000.83       235.13 o                         
   1   0   2      17208.56      21807.06      2596.49 o                         
   2   0   2       1442.69       1526.13        57.12 o                         
   3   0   2        339.29        377.93         8.83 o                         
   4   0   2       2119.93       2370.79        95.20 o                         
   5   0   2        168.37        144.51         5.16 o                         
   6   0   2        564.83        575.41        16.04 o                         
   7   0   2       1894.84       1926.44        60.38 o                         
   8   0   2        946.70        924.80        61.62 o                         
   9   0   2        533.94        560.93        58.31 o                         
  10   0   2       1441.85       1341.77        70.29 o                         
  11   0   2        270.67        239.75        18.49 o                         
  12   0   2        995.53        910.19        63.22 o                         
  13   0   2        290.40        285.76        30.78 o                         
  14   0   2        129.32        114.42        13.02 o                         
  15   0   2        108.11        107.30         4.00 o                         
  16   0   2        249.14        177.30         6.72 o                         
  17   0   2         19.55          9.56         1.18 o                         
  18   0   2         68.36         33.63         2.00 o                         
  19   0   2        143.48        200.05         7.94 o                         
 -20   1   2         20.94         17.64         0.91 o                         
 -19   1   2         26.24         20.96         1.24 o                         
 -18   1   2          4.55          2.47         0.44 o                         
 -17   1   2         23.31         21.48         0.88 o                         
 -16   1   2         10.64         10.00         0.53 o                         
 -15   1   2          9.77         10.29         0.47 o                         
 -14   1   2         81.37         83.06         1.84 o                         
 -13   1   2        100.96         87.82         1.30 o                         
 -12   1   2          0.06          0.10         0.29 o                         
 -11   1   2        197.02        186.77         2.40 o                         
 -10   1   2          6.83          6.85         0.34 o                         
  -9   1   2        280.76        256.35         3.07 o                         
  -8   1   2        468.88        433.42         5.81 o                         
  -7   1   2        462.91        505.96         9.85 o                         
  -6   1   2        409.44        431.99         6.44 o                         
  -5   1   2        271.48        279.58         3.86 o                         
  -4   1   2          0.61          1.19         0.34 o                         
  -3   1   2       3548.38       4273.56       138.42 o                         
  -2   1   2        925.10        952.68        15.70 o                         
  -1   1   2         90.77         90.60         0.95 o                         
   0   1   2        493.94        470.29         6.09 o                         
   1   1   2       5279.56       6518.87       247.02 o                         
   2   1   2       1429.88       1609.70        35.66 o                         
   3   1   2       2693.60       3356.07        90.38 o                         
   4   1   2         50.77         54.69         0.79 o                         
   5   1   2        269.47        264.38         2.87 o                         
   6   1   2        155.11        130.00         1.95 o                         
   7   1   2         39.42         31.74         0.55 o                         
   8   1   2          4.07          3.92         0.26 o                         
   9   1   2        920.63        878.63        15.60 o                         
  10   1   2         74.19         74.05         1.51 o                         
  11   1   2        162.97        167.84         4.28 o                         
  12   1   2         38.11         34.57         0.99 o                         
  13   1   2         43.75         40.94         1.41 o                         
  14   1   2         35.36         29.42         1.39 o                         
  15   1   2        158.49        139.20         7.38 o                         
  16   1   2          1.60          1.83         0.46 o                         
  17   1   2          0.79          0.87         0.42 o                         
  18   1   2          4.23          3.40         0.76 o                         
  19   1   2          5.04          7.57         1.51 o                         
 -19   2   2         18.62         28.70         1.65 o                         
 -18   2   2         88.33        106.29         6.81 o                         
 -17   2   2          8.11          7.52         0.78 o                         
 -16   2   2         21.24         26.56         1.45 o                         
 -15   2   2         78.44         83.42         5.12 o                         
 -14   2   2          6.93         14.64         4.03 o                         
 -13   2   2         18.91         19.06        12.17 o                         
 -12   2   2         16.20         16.21         9.59 o                         
 -11   2   2        303.23        262.95        43.17 o                         
 -10   2   2        940.60        914.54        69.82 o                         
  -9   2   2        215.99        196.85        27.25 o                         
  -8   2   2         73.26         68.24         9.74 o                         
  -7   2   2        509.31        475.36        34.93 o                         
  -6   2   2         98.59         88.61        14.02 o                         
  -5   2   2         96.21         87.51        18.81 o                         
  -4   2   2         64.52         36.78         6.79 o                         
  -3   2   2       1875.62       2591.83       177.62 o                         
  -2   2   2          0.37          6.45         3.86 o                         
  -1   2   2        370.09        366.82        33.39 o                         
   0   2   2        143.45        196.65        23.75 o                         
   1   2   2        115.23         95.52         6.68 o                         
   2   2   2          1.24         43.62       104.36 o                         
   3   2   2         94.96         92.76         6.48 o                         
   4   2   2        237.78        247.86        15.50 o                         
   5   2   2         93.93        140.84         8.06 o                         
   6   2   2         62.29         59.76        12.71 o                         
   7   2   2         80.17         62.78         5.85 o                         
   8   2   2         77.09         80.10        12.06 o                         
   9   2   2        200.18        216.05        36.99 o                         
  10   2   2        146.77        152.95        12.56 o                         
  11   2   2        147.63        139.13         9.71 o                         
  12   2   2        326.88        357.52        25.75 o                         
  13   2   2         88.87         94.40         5.06 o                         
  14   2   2          3.74          4.87         0.52 o                         
  15   2   2         31.54         30.59         1.79 o                         
  16   2   2         35.13         40.08         2.74 o                         
  17   2   2         31.15         32.71         2.79 o                         
  18   2   2         13.78         10.98         1.26 o                         
 -18   3   2         41.35         40.87         1.79 o                         
 -17   3   2         78.69         90.32         3.49 o                         
 -16   3   2        133.52        133.02         4.33 o                         
 -15   3   2          2.54          3.65         1.05 o                         
 -14   3   2        243.59        248.15         7.19 o                         
 -13   3   2        145.92        144.83         3.69 o                         
 -12   3   2         91.00         87.86         2.49 o                         
 -11   3   2        147.43        152.93         3.33 o                         
 -10   3   2        436.47        406.69        12.62 o                         
  -9   3   2        292.65        261.97         7.83 o                         
  -8   3   2        985.67        912.54        21.13 o                         
  -7   3   2        301.63        275.01         5.75 o                         
  -6   3   2         30.83         23.67         0.61 o                         
  -5   3   2        265.38        227.97         2.93 o                         
  -4   3   2        121.05        146.23         1.86 o                         
  -3   3   2        396.75        354.44         4.69 o                         
  -2   3   2       2145.60       2397.08        58.29 o                         
  -1   3   2        481.00        470.78         6.62 o                         
   0   3   2        201.25        161.75         2.04 o                         
   1   3   2        255.33        239.32         3.13 o                         
   2   3   2          2.08          5.07         0.45 o                         
   3   3   2        709.89        707.31        11.24 o                         
   4   3   2        641.36        578.92         8.90 o                         
   5   3   2         13.50         14.12         0.54 o                         
   6   3   2         27.71         26.67         0.64 o                         
   7   3   2         43.71         35.74         0.86 o                         
   8   3   2        173.22        143.77         2.96 o                         
   9   3   2        390.16        388.29         7.24 o                         
  10   3   2         75.47         66.57         1.52 o                         
  11   3   2         30.49         31.62         0.84 o                         
  12   3   2        115.74        108.90         2.14 o                         
  13   3   2         29.93         26.11         0.85 o                         
  14   3   2        119.06        114.87         2.84 o                         
  15   3   2         42.03         37.54         1.53 o                         
  16   3   2         12.28         12.28         0.98 o                         
  17   3   2         16.75         16.21         1.01 o                         
 -16   4   2          2.42         12.08         6.00 o                         
 -15   4   2         10.15         13.09         1.43 o                         
 -14   4   2          0.14          7.46        12.05 o                         
 -13   4   2          0.00         -0.56         1.29 o                         
 -12   4   2         21.77         23.05         1.21 o                         
 -11   4   2         52.84         52.45         1.64 o                         
 -10   4   2         25.26         17.40         1.71 o                         
  -9   4   2         20.72         19.53         0.73 o                         
  -8   4   2          0.04         22.87        26.37 o                         
  -7   4   2         25.56         23.79         1.07 o                         
  -6   4   2         13.21         13.45         0.54 o                         
  -5   4   2         28.92         27.96         1.54 o                         
  -4   4   2          2.92          2.62         0.45 o                         
  -3   4   2        100.65         98.09         1.67 o                         
  -2   4   2          6.04          9.39         3.23 o                         
  -1   4   2         57.07         48.77         3.98 o                         
   0   4   2        530.62        492.51         8.31 o                         
   1   4   2         50.24         52.21         3.04 o                         
   2   4   2         10.84         19.13         7.99 o                         
   3   4   2          0.27         38.00        41.60 o                         
   4   4   2         67.30         64.44         5.31 o                         
   5   4   2         69.63         66.37         2.18 o                         
   6   4   2         58.56         61.39         3.57 o                         
   7   4   2        132.18        122.89         8.04 o                         
   8   4   2         15.30          8.17         1.33 o                         
   9   4   2          3.77          5.01         1.46 o                         
  10   4   2          3.37         16.79        15.44 o                         
  11   4   2          1.58          2.46         0.87 o                         
  12   4   2          2.64          5.80         1.85 o                         
  13   4   2         17.47         18.59         2.76 o                         
  14   4   2         30.50         28.86         1.71 o                         
  15   4   2          0.45          3.34         1.28 o                         
 -14   5   2         18.11         16.62         1.42 o                         
 -13   5   2         68.60         79.06         2.74 o                         
 -12   5   2          3.97          6.11         1.03 o                         
 -11   5   2         42.07         45.16         1.75 o                         
 -10   5   2         35.17         37.11         1.42 o                         
  -9   5   2          3.54          2.26         0.47 o                         
  -8   5   2        211.67        200.94         7.22 o                         
  -7   5   2         15.39         15.11         0.71 o                         
  -6   5   2         84.68         83.23         2.03 o                         
  -5   5   2         64.26         69.84         1.46 o                         
  -4   5   2          0.18          0.57         0.49 o                         
  -3   5   2         18.02         20.73         0.82 o                         
  -2   5   2        132.17        129.35         2.19 o                         
  -1   5   2        119.03        124.83         2.32 o                         
   0   5   2        333.90        346.84         6.02 o                         
   1   5   2         58.35         66.38         1.48 o                         
   2   5   2         46.50         51.33         1.19 o                         
   3   5   2         54.90         50.48         1.15 o                         
   4   5   2         50.52         49.47         1.26 o                         
   5   5   2         13.40         14.37         0.78 o                         
   6   5   2         22.49         23.64         0.88 o                         
   7   5   2         56.70         49.95         1.37 o                         
   8   5   2         56.04         51.83         1.59 o                         
   9   5   2         90.17         87.07         2.26 o                         
  10   5   2          3.43          3.03         0.70 o                         
  11   5   2         34.65         37.19         1.17 o                         
  12   5   2         48.36         40.79         1.39 o                         
  13   5   2          9.87          7.69         0.81 o                         
 -10   6   2         11.95         13.71         1.23 o                         
  -9   6   2         36.56         38.93         1.74 o                         
  -8   6   2          0.47          0.58         0.64 o                         
  -7   6   2          0.34          0.77         0.52 o                         
  -6   6   2         28.68         27.43         1.62 o                         
  -5   6   2          2.24          1.61         0.60 o                         
  -4   6   2         16.18         16.83         0.87 o                         
  -3   6   2          1.79          2.20         0.65 o                         
  -2   6   2          9.09          8.38         0.73 o                         
  -1   6   2         22.01         20.74         0.91 o                         
   0   6   2         19.83         16.26         0.92 o                         
   1   6   2          3.16          3.36         0.71 o                         
   2   6   2        109.30        114.23         2.34 o                         
   3   6   2         17.53         20.35         0.98 o                         
   4   6   2         28.59         26.65         1.16 o                         
   5   6   2         25.80         26.82         1.07 o                         
   6   6   2          3.09          3.36         0.69 o                         
   7   6   2         39.19         36.93         1.23 o                         
   8   6   2          9.69         10.76         0.86 o                         
   9   6   2          0.07          1.27         0.79 o                         
 -20   1   3          4.49         32.05        23.33 o                         
 -18   1   3        149.13        241.97        15.89 o                         
 -17   1   3          3.54         10.29        15.31 o                         
 -16   1   3         34.17         38.52         3.26 o                         
 -15   1   3          3.68          4.50         5.45 o                         
 -14   1   3          6.94         12.35         5.70 o                         
 -13   1   3        299.37        294.42        26.46 o                         
 -12   1   3         78.71         81.61       103.78 o                         
 -11   1   3          2.51          1.44         0.71 o                         
 -10   1   3        201.75        182.10         3.23 o                         
  -9   1   3          0.02          2.74         0.78 o                         
  -8   1   3        629.87        615.14        65.56 o                         
  -7   1   3       2391.02       2997.48       280.69 o                         
  -6   1   3         36.87         41.38         1.81 o                         
  -5   1   3          1.07         29.57        20.52 o                         
  -4   1   3          4.33         18.21       143.87 o                         
  -3   1   3        117.95        100.33         2.26 o                         
  -2   1   3        530.95        415.03        67.78 o                         
  -1   1   3       1366.01       1446.56        99.93 o                         
   0   1   3       1063.71       1326.11        85.53 o                         
   1   1   3        138.06        119.94         1.86 o                         
   2   1   3       1106.96       1382.17       112.43 o                         
   3   1   3        541.25        545.46        16.64 o                         
   4   1   3        571.46        559.58        17.56 o                         
   5   1   3        110.17        173.92        67.72 o                         
   6   1   3         27.84         40.00        35.22 o                         
   7   1   3          3.26          3.64         0.79 o                         
   8   1   3         83.36         80.67         2.69 o                         
   9   1   3        959.39        936.06        24.02 o                         
  10   1   3        462.36        467.69        22.73 o                         
  11   1   3         15.93         19.85        18.15 o                         
  12   1   3        622.65        547.27        31.51 o                         
  13   1   3          0.39          0.49         0.62 o                         
  14   1   3          9.55          5.82         2.45 o                         
  15   1   3        123.27        123.28        13.79 o                         
  16   1   3         87.06         61.19        54.09 o                         
  17   1   3          1.72         26.20        10.60 o                         
 -19   2   3         54.80         56.98         2.13 o                         
 -18   2   3          5.19          6.71         0.98 o                         
 -17   2   3        140.80        142.64         3.06 o                         
 -16   2   3         40.77         37.40         1.20 o                         
 -15   2   3        110.57        113.26         2.75 o                         
 -14   2   3        144.76        144.10         3.54 o                         
 -13   2   3         58.95         57.27         1.42 o                         
 -12   2   3         21.33         22.32         0.89 o                         
 -11   2   3       1097.55       1058.71        24.00 o                         
 -10   2   3         14.96         15.65         0.77 o                         
  -9   2   3        388.25        372.66         6.20 o                         
  -8   2   3        559.20        556.23        10.10 o                         
  -7   2   3        190.89        165.74         2.50 o                         
  -6   2   3        593.49        537.23         8.93 o                         
  -5   2   3        681.11        662.95        10.22 o                         
  -4   2   3        256.40        288.73         3.33 o                         
  -3   2   3        998.99       1069.45        22.32 o                         
  -2   2   3        240.81        243.09         2.89 o                         
  -1   2   3          8.00          5.22         0.38 o                         
   0   2   3        212.37        191.44         2.34 o                         
   1   2   3       1795.28       2027.85        45.53 o                         
   2   2   3        639.21        621.95         9.22 o                         
   3   2   3        519.08        524.96         7.38 o                         
   4   2   3         23.15         28.64         0.54 o                         
   5   2   3         48.92         40.57         1.02 o                         
   6   2   3        507.81        485.55         6.96 o                         
   7   2   3         86.38         94.41         1.48 o                         
   8   2   3         90.16         82.00         1.21 o                         
   9   2   3        375.09        349.34         5.85 o                         
  10   2   3          5.94          6.50         0.41 o                         
  11   2   3        226.91        203.30         6.63 o                         
  12   2   3         14.59         11.36         0.47 o                         
  13   2   3          0.91          0.99         0.33 o                         
  14   2   3         24.24         20.70         1.17 o                         
  15   2   3          8.71          7.22         0.69 o                         
  16   2   3         17.31         13.61         1.55 o                         
  17   2   3         23.67         27.25         1.45 o                         
 -18   3   3         24.18         30.75         4.30 o                         
 -17   3   3         31.94         49.73        13.36 o                         
 -16   3   3         21.74         33.03        13.06 o                         
 -15   3   3          0.10         11.17         7.87 o                         
 -14   3   3        119.19        168.68        35.83 o                         
 -13   3   3         12.65         17.02         2.72 o                         
 -12   3   3         55.69         84.70         8.91 o                         
 -11   3   3          1.14         35.27        24.19 o                         
 -10   3   3        774.29        850.08       179.05 o                         
  -9   3   3         32.85         47.32        23.90 o                         
  -8   3   3        268.29        285.12        61.01 o                         
  -7   3   3        266.93        264.83        21.77 o                         
  -6   3   3         20.92         18.00         4.60 o                         
  -5   3   3        319.93        302.02        20.84 o                         
  -4   3   3        169.02        152.75        11.18 o                         
  -3   3   3         83.22        129.11        26.24 o                         
  -2   3   3        241.71        287.95        18.62 o                         
  -1   3   3         45.12         55.17         5.52 o                         
   0   3   3         22.55         27.02        12.48 o                         
   1   3   3        582.91        574.09        37.45 o                         
   2   3   3          0.84          9.26         7.05 o                         
   3   3   3         91.68         86.75        15.38 o                         
   4   3   3        106.52        111.37         7.03 o                         
   5   3   3         14.17         25.16        11.93 o                         
   6   3   3         77.40         90.83        14.15 o                         
   7   3   3        133.39        146.38         7.41 o                         
   8   3   3         91.71         77.66        30.85 o                         
   9   3   3        235.04        218.53        13.67 o                         
  10   3   3         91.63         91.09        12.09 o                         
  11   3   3          0.57          0.75         1.41 o                         
  12   3   3         50.75         48.63         7.21 o                         
  13   3   3         67.15         65.70         9.72 o                         
  14   3   3         16.72         26.96        13.79 o                         
  15   3   3         26.29         21.34         5.08 o                         
  16   3   3          0.76         -0.12         0.81 o                         
 -16   4   3          0.04          0.69         0.91 o                         
 -15   4   3         70.87         78.58         2.48 o                         
 -14   4   3        142.26        151.22         3.88 o                         
 -13   4   3          5.59          7.65         0.98 o                         
 -12   4   3        191.81        210.61         4.51 o                         
 -11   4   3        102.20        101.68         2.72 o                         
 -10   4   3         27.52         25.28         1.31 o                         
  -9   4   3        581.93        561.55        18.77 o                         
  -8   4   3        362.42        333.40        13.20 o                         
  -7   4   3        184.59        158.94         3.95 o                         
  -6   4   3        550.26        535.09         8.84 o                         
  -5   4   3        113.03        121.21         1.96 o                         
  -4   4   3        166.43        168.63         2.56 o                         
  -3   4   3        233.46        236.25         3.36 o                         
  -2   4   3        220.94        224.86         3.29 o                         
  -1   4   3        210.97        214.59         3.32 o                         
   0   4   3       1596.76       1540.03        34.60 o                         
   1   4   3         34.98         31.32         1.01 o                         
   2   4   3        441.85        432.66         6.82 o                         
   3   4   3        323.42        332.15         5.23 o                         
   4   4   3          4.64          5.72         0.65 o                         
   5   4   3        654.82        664.68        12.09 o                         
   6   4   3        301.45        299.05         4.63 o                         
   7   4   3         17.23         12.84         0.69 o                         
   8   4   3        432.83        397.56         7.48 o                         
   9   4   3        140.86        139.63         2.40 o                         
  10   4   3         23.14         22.51         0.85 o                         
  11   4   3        143.77        138.39         3.77 o                         
  12   4   3        143.12        127.39         6.33 o                         
  13   4   3         49.69         45.81         2.28 o                         
  14   4   3         45.25         43.25         2.77 o                         
 -14   5   3          8.03          9.75         2.35 o                         
 -13   5   3          1.32          1.36         1.19 o                         
 -12   5   3          3.57          5.19         1.64 o                         
 -11   5   3          1.35          2.91         1.14 o                         
 -10   5   3         10.63          7.06         1.76 o                         
  -9   5   3          0.95          1.26         0.54 o                         
  -8   5   3         55.14         48.08         2.62 o                         
  -7   5   3          0.79          1.09         0.61 o                         
  -6   5   3          0.73          0.31         0.77 o                         
  -5   5   3         29.90         26.57         1.34 o                         
  -4   5   3          3.50          4.08         0.80 o                         
  -3   5   3         82.46         76.61         1.67 o                         
  -2   5   3        103.23        104.60         2.01 o                         
  -1   5   3        100.25        100.83         2.02 o                         
   0   5   3        132.08        130.79         2.26 o                         
   1   5   3          0.14          0.31         0.61 o                         
   2   5   3          8.98         10.15         0.75 o                         
   3   5   3         43.82         43.15         1.17 o                         
   4   5   3         64.80         64.83         1.53 o                         
   5   5   3         34.09         31.56         1.00 o                         
   6   5   3         12.96         11.93         0.84 o                         
   7   5   3          8.01          8.23         0.76 o                         
   8   5   3         30.88         31.30         1.09 o                         
   9   5   3         13.42         14.96         0.89 o                         
  10   5   3         12.37         13.88         0.95 o                         
  11   5   3          9.50         11.31         0.90 o                         
  12   5   3          0.21          0.46         0.57 o                         
  -9   6   3         18.04         20.53         1.54 o                         
  -8   6   3         30.44         33.18         1.77 o                         
  -7   6   3          6.75          5.73         0.86 o                         
  -6   6   3         45.98         44.30         2.90 o                         
  -5   6   3          0.23         -0.63         0.63 o                         
  -4   6   3          0.41         -0.23         0.52 o                         
  -3   6   3         13.35         14.27         0.82 o                         
  -2   6   3          5.62          7.10         0.67 o                         
  -1   6   3          9.63          9.33         0.85 o                         
   0   6   3         36.58         39.55         1.25 o                         
   1   6   3          4.34          4.76         0.68 o                         
   2   6   3         52.33         54.82         1.66 o                         
   3   6   3         18.17         18.42         1.11 o                         
   4   6   3         14.52         14.94         0.89 o                         
   5   6   3         14.09         14.64         0.86 o                         
   6   6   3          3.51          3.62         0.73 o                         
   7   6   3          0.18          0.76         0.65 o                         
 -20   0   4          0.01         -0.41         2.09 o                         
 -19   0   4         32.24         38.94         3.55 o                         
 -18   0   4          6.67          3.85         0.61 o                         
 -17   0   4         88.63         70.31         9.98 o                         
 -16   0   4         85.27         78.06         9.65 o                         
 -15   0   4         42.73         33.65         1.84 o                         
 -14   0   4         26.45         33.69         1.41 o                         
 -13   0   4        135.23        123.63         4.07 o                         
 -12   0   4        120.56        109.55         2.15 o                         
 -11   0   4        627.74        624.74        14.17 o                         
 -10   0   4        791.15        730.14        16.64 o                         
  -9   0   4          8.62          8.99         0.74 o                         
  -8   0   4        603.56        532.30        10.40 o                         
  -7   0   4        520.31        475.83         8.89 o                         
  -6   0   4        422.61        404.99         7.23 o                         
  -5   0   4        681.61        586.19        11.60 o                         
  -4   0   4        323.33        282.55         5.42 o                         
  -3   0   4        398.24        453.29         8.26 o                         
  -2   0   4         37.87         28.13         0.68 o                         
  -1   0   4        329.18        347.57         6.13 o                         
   0   0   4        675.40        580.28        11.51 o                         
   1   0   4        271.94        287.07         4.51 o                         
   2   0   4        122.19        183.66         3.74 o                         
   3   0   4        568.78        530.00        14.72 o                         
   4   0   4         30.58         27.52        24.66 o                         
   5   0   4       2315.81       2682.92       209.79 o                         
   6   0   4       1015.65        992.11        35.35 o                         
   7   0   4        452.67        490.14        17.24 o                         
   8   0   4         27.52        346.63        19.54 o                         
   9   0   4        552.77        658.97        43.17 o                         
  11   0   4        122.01        195.33        15.53 o                         
  12   0   4        982.30       1028.17        64.85 o                         
  13   0   4          9.58          4.74         4.38 o                         
  14   0   4         20.88         23.60         1.78 o                         
  15   0   4         12.88         13.88         1.99 o                         
  16   0   4          6.65         26.17        10.68 o                         
  17   0   4         34.45         45.95         3.01 o                         
 -20   1   4          4.52          3.73         1.37 o                         
 -19   1   4          1.24          0.66         0.66 o                         
 -18   1   4         69.61         71.36         3.18 o                         
 -17   1   4         20.03         14.91         0.78 o                         
 -16   1   4         12.28         11.40         0.70 o                         
 -15   1   4         76.64         69.25         1.63 o                         
 -14   1   4         44.79         33.14         1.18 o                         
 -13   1   4         12.54         18.92         0.79 o                         
 -12   1   4        104.53        103.69         2.35 o                         
 -11   1   4        262.78        226.24         3.61 o                         
 -10   1   4        593.12        595.02        11.00 o                         
  -9   1   4          0.49          0.45         0.38 o                         
  -8   1   4        239.34        228.97         3.48 o                         
  -7   1   4        218.31        205.13         2.14 o                         
  -6   1   4        755.01        773.24        17.58 o                         
  -5   1   4        137.05        130.41         1.43 o                         
  -4   1   4        419.74        395.24         4.96 o                         
  -3   1   4        383.17        427.60         5.38 o                         
  -2   1   4       1687.77       1927.97        41.96 o                         
  -1   1   4       1217.65       1359.61        25.74 o                         
   0   1   4         79.15         79.10         0.91 o                         
   1   1   4         92.18        114.73         1.27 o                         
   2   1   4       2079.52       2405.70        58.45 o                         
   3   1   4         43.81         44.54         0.72 o                         
   4   1   4        840.06        918.33        15.76 o                         
   5   1   4        316.65        272.30         3.02 o                         
   6   1   4        151.43        150.88         3.53 o                         
   7   1   4         37.06         37.05         0.82 o                         
   8   1   4        115.22        101.57         5.75 o                         
   9   1   4         12.72         13.62         1.06 o                         
  10   1   4        159.34        151.54         8.47 o                         
  11   1   4        168.26        154.46         8.75 o                         
  12   1   4         17.84         14.27         1.65 o                         
  13   1   4         14.69         19.70         1.37 o                         
  14   1   4          4.90          3.02         1.65 o                         
  15   1   4          0.38          1.04         1.07 o                         
  16   1   4         47.01         47.66         1.97 o                         
  17   1   4         14.55         24.56         6.88 o                         
 -19   2   4          5.78          4.41         0.93 o                         
 -18   2   4         37.38         40.80         1.78 o                         
 -17   2   4         53.46         57.21         7.68 o                         
 -16   2   4         63.83         69.40         8.55 o                         
 -15   2   4          1.60          5.97         5.48 o                         
 -14   2   4        104.76        112.52        10.98 o                         
 -13   2   4         93.92         85.20         2.78 o                         
 -12   2   4         22.04         24.51         2.61 o                         
 -11   2   4         20.83         38.12         3.39 o                         
 -10   2   4       1052.86       1067.56        33.85 o                         
  -9   2   4         15.29         25.36         6.77 o                         
  -8   2   4        330.37        314.90         6.28 o                         
  -7   2   4        647.39        663.56        12.54 o                         
  -6   2   4          8.25         12.69         0.66 o                         
  -5   2   4         63.92         56.06         0.73 o                         
  -4   2   4        213.48        209.65         7.77 o                         
  -3   2   4        597.67        702.31        10.65 o                         
  -2   2   4          3.13          3.43         1.64 o                         
  -1   2   4         77.81         90.97         1.66 o                         
   0   2   4          9.22          9.94         0.49 o                         
   1   2   4        454.12        416.56         6.18 o                         
   2   2   4        370.17        360.94         8.25 o                         
   3   2   4          1.47          5.81         1.93 o                         
   4   2   4          0.21          6.04         4.56 o                         
   5   2   4        182.09        199.11         7.27 o                         
   6   2   4        245.03        221.85         3.17 o                         
   7   2   4        144.58        129.72         1.86 o                         
   8   2   4          4.14          2.68         0.46 o                         
   9   2   4        354.68        314.15         8.96 o                         
  10   2   4         17.16         18.27         1.88 o                         
  11   2   4          7.99          6.36         0.48 o                         
  12   2   4        142.48        118.80         5.47 o                         
  13   2   4         24.21         29.80         2.75 o                         
  14   2   4          0.01          0.22         0.45 o                         
  15   2   4         11.94         12.78         1.19 o                         
  16   2   4          3.57          8.93         2.66 o                         
 -18   3   4        120.17        122.51         3.50 o                         
 -17   3   4        155.50        169.86         4.43 o                         
 -16   3   4          6.81         10.18         1.23 o                         
 -15   3   4        177.79        181.56         4.68 o                         
 -14   3   4         74.15         69.33         2.23 o                         
 -13   3   4        105.60        109.75         2.99 o                         
 -12   3   4        283.51        288.88         6.00 o                         
 -11   3   4        224.87        221.69         5.78 o                         
 -10   3   4          4.17          3.86         0.81 o                         
  -9   3   4        482.17        488.15         9.15 o                         
  -8   3   4          3.64          8.50         4.29 o                         
  -7   3   4        643.29        579.08        12.90 o                         
  -6   3   4        601.59        599.66        10.22 o                         
  -5   3   4          0.80          1.32         0.32 o                         
  -4   3   4        388.35        363.30         5.05 o                         
  -3   3   4        177.10        172.82         2.34 o                         
  -2   3   4         59.81         47.47         0.82 o                         
  -1   3   4       1278.44       1260.66        25.04 o                         
   0   3   4       1329.08       1262.83        26.92 o                         
   1   3   4        169.41        124.50         1.78 o                         
   2   3   4        779.49        817.36        14.33 o                         
   3   3   4         84.52         83.59         1.28 o                         
   4   3   4        122.56        127.16         1.92 o                         
   5   3   4        758.18        742.12        13.31 o                         
   6   3   4        174.56        159.67         2.56 o                         
   7   3   4         18.74         21.64         0.67 o                         
   8   3   4        273.95        250.76         4.11 o                         
   9   3   4          0.01          0.04         0.39 o                         
  10   3   4        177.86        174.43         4.81 o                         
  11   3   4         89.21         88.19         2.89 o                         
  12   3   4          4.76          4.10         0.44 o                         
  13   3   4        137.07        146.78         6.46 o                         
  14   3   4         18.17         19.79         1.94 o                         
  15   3   4         36.18         39.67         2.04 o                         
 -16   4   4          0.00         -1.14         1.14 o                         
 -15   4   4         33.02         43.90         1.67 o                         
 -14   4   4          2.71          2.72         0.84 o                         
 -13   4   4          0.00          0.76         0.75 o                         
 -12   4   4          1.93          3.37         0.78 o                         
 -11   4   4          3.28          3.89         0.83 o                         
 -10   4   4         47.83         55.51         2.27 o                         
  -9   4   4         63.81         79.86         3.34 o                         
  -8   4   4          1.94          2.71         0.78 o                         
  -7   4   4         41.14         42.09         1.71 o                         
  -6   4   4          0.07          0.48         0.32 o                         
  -5   4   4          3.75          4.03         0.43 o                         
  -4   4   4          0.52          1.67         0.43 o                         
  -3   4   4          2.69          4.52         0.46 o                         
  -2   4   4          3.17          5.67         0.61 o                         
  -1   4   4         21.08         26.61         1.57 o                         
   0   4   4        130.34        154.35         7.80 o                         
   1   4   4        135.61        157.67         8.12 o                         
   2   4   4         55.27         66.16         3.50 o                         
   3   4   4         47.27         46.62         2.33 o                         
   4   4   4          1.54          1.20         0.47 o                         
   5   4   4          0.40          0.49         0.52 o                         
   6   4   4          1.24          2.29         0.49 o                         
   7   4   4          5.55          6.41         0.55 o                         
   8   4   4         28.88         31.77         1.59 o                         
   9   4   4         54.13         51.46         2.54 o                         
  10   4   4         15.75         15.46         0.74 o                         
  11   4   4          3.47          6.36         0.60 o                         
  12   4   4          1.12          0.37         0.46 o                         
  13   4   4          0.40          0.37         0.46 o                         
 -13   5   4          1.04          0.64         1.01 o                         
 -12   5   4         73.91         82.46         3.87 o                         
 -11   5   4         15.35         18.07         1.63 o                         
 -10   5   4          1.97          1.47         1.02 o                         
  -9   5   4        127.44        128.92         3.33 o                         
  -8   5   4         30.42         35.22         1.77 o                         
  -7   5   4         98.69         83.77         5.55 o                         
  -6   5   4         63.63         64.89         1.98 o                         
  -5   5   4          2.34          2.71         0.55 o                         
  -4   5   4         53.07         50.61         1.32 o                         
  -3   5   4         40.65         44.25         1.33 o                         
  -2   5   4          5.85          5.93         0.78 o                         
  -1   5   4        121.30        115.00         2.18 o                         
   0   5   4        182.62        188.70         3.31 o                         
   1   5   4         30.15         31.91         1.01 o                         
   2   5   4        155.20        163.22         2.80 o                         
   3   5   4         45.07         45.34         1.21 o                         
   4   5   4         23.95         23.74         0.89 o                         
   5   5   4         63.71         58.45         1.36 o                         
   6   5   4          6.54          7.72         0.65 o                         
   7   5   4          1.10          1.70         0.58 o                         
   8   5   4         55.40         54.11         1.34 o                         
   9   5   4         13.12         14.31         0.86 o                         
  10   5   4         28.29         26.87         1.12 o                         
  11   5   4         52.29         56.86         4.74 o                         
  -8   6   4          8.85          8.74         1.23 o                         
  -7   6   4         17.64         26.21         1.74 o                         
  -6   6   4          5.74          8.43         1.15 o                         
  -5   6   4         37.85         36.48         2.10 o                         
  -4   6   4         60.65         63.90         2.93 o                         
  -3   6   4          1.95          0.90         0.63 o                         
  -2   6   4          4.96          6.10         0.72 o                         
  -1   6   4          6.51          5.98         0.80 o                         
   0   6   4          0.76          0.38         0.60 o                         
   1   6   4         21.73         22.58         1.06 o                         
   2   6   4         28.69         29.74         1.14 o                         
   3   6   4         21.12         24.35         1.04 o                         
   4   6   4          2.66          3.49         0.70 o                         
   5   6   4          0.61          1.82         0.71 o                         
   6   6   4         15.15         15.53         1.00 o                         
 -19   1   5         32.39         25.66         2.11 o                         
 -18   1   5          0.36          0.78         0.58 o                         
 -17   1   5        256.75        250.74         9.53 o                         
 -16   1   5        124.83        126.68         3.63 o                         
 -15   1   5         29.46         30.27         1.25 o                         
 -14   1   5        292.65        297.88         5.82 o                         
 -13   1   5        256.88        237.27         4.33 o                         
 -12   1   5         48.36         49.64         1.34 o                         
 -11   1   5        340.67        336.47         5.93 o                         
 -10   1   5       1489.30       1426.22        36.45 o                         
  -9   1   5          8.94          9.94         0.79 o                         
  -8   1   5        575.08        545.52         7.77 o                         
  -7   1   5        448.04        449.58         6.13 o                         
  -6   1   5         43.12         44.52         0.67 o                         
  -5   1   5         78.18         68.23         1.17 o                         
  -4   1   5        115.40        115.03         1.38 o                         
  -3   1   5        180.48        214.11         2.57 o                         
  -2   1   5        190.17        201.81         2.35 o                         
  -1   1   5         48.17         44.61         0.74 o                         
   0   1   5        343.86        305.01         4.51 o                         
   1   1   5        219.82        194.54         2.99 o                         
   2   1   5        329.22        322.47         4.77 o                         
   3   1   5        516.41        465.07         6.67 o                         
   4   1   5        175.03        157.00         2.07 o                         
   5   1   5        390.63        366.68        16.12 o                         
   6   1   5        256.23        231.48         4.63 o                         
   7   1   5        241.29        227.62         5.49 o                         
   8   1   5          5.67          6.38         1.23 o                         
   9   1   5        336.09        355.28         8.32 o                         
  10   1   5         56.60         62.99         2.13 o                         
  11   1   5         12.79         15.75         1.26 o                         
  12   1   5        123.46        122.67         4.58 o                         
  13   1   5         43.25         46.98         2.09 o                         
  14   1   5          0.81          1.11         0.94 o                         
  15   1   5          2.06          3.65         1.08 o                         
  16   1   5          3.75          8.48         3.15 o                         
 -18   2   5         85.36         92.91         2.58 o                         
 -17   2   5          6.62          5.92         0.89 o                         
 -16   2   5         69.55         67.31         1.81 o                         
 -15   2   5        161.63        166.15         3.59 o                         
 -14   2   5          0.72          0.74         0.61 o                         
 -13   2   5          0.10          0.43         0.57 o                         
 -12   2   5         30.43         29.35         1.10 o                         
 -11   2   5          5.85          6.67         0.66 o                         
 -10   2   5        750.04        760.89        16.48 o                         
  -9   2   5        108.32         95.60         1.99 o                         
  -8   2   5         18.56         19.20         0.78 o                         
  -7   2   5        154.71        152.40         2.56 o                         
  -6   2   5         76.65         77.38         1.51 o                         
  -5   2   5        571.24        525.83         7.62 o                         
  -4   2   5        793.99        756.72        12.34 o                         
  -3   2   5        363.96        381.03         5.21 o                         
  -2   2   5         73.32         94.64         1.35 o                         
  -1   2   5        182.43        168.57         2.04 o                         
   0   2   5          6.74          7.12         0.38 o                         
   1   2   5        318.42        300.69         4.05 o                         
   2   2   5        879.64        874.75        15.30 o                         
   3   2   5          2.27          2.41         0.32 o                         
   4   2   5         72.64         71.23         1.40 o                         
   5   2   5          3.25          4.64         0.30 o                         
   6   2   5         91.59         96.02         5.07 o                         
   7   2   5        240.97        222.35         6.14 o                         
   8   2   5        115.26        106.34         5.44 o                         
   9   2   5         23.24         20.62         1.45 o                         
  10   2   5         86.75         81.59         7.63 o                         
  11   2   5          0.57          0.56         0.28 o                         
  12   2   5        101.80        100.49         5.11 o                         
  13   2   5        165.85        200.85        26.46 o                         
  14   2   5          0.62          0.64         1.01 o                         
  15   2   5         12.57         17.70         7.43 o                         
 -17   3   5         48.60         52.81         3.28 o                         
 -16   3   5          3.79          9.44         2.37 o                         
 -15   3   5         81.49         91.08         7.57 o                         
 -14   3   5         17.09         19.92         2.34 o                         
 -13   3   5          0.02         -0.91         2.23 o                         
 -12   3   5         34.46         38.90         2.28 o                         
 -11   3   5         26.74         27.43         2.44 o                         
 -10   3   5          4.16          9.04         1.76 o                         
  -9   3   5        124.77        144.71        18.18 o                         
  -8   3   5         10.61         18.82         6.53 o                         
  -7   3   5          1.92          3.43         2.30 o                         
  -6   3   5        150.12        124.38         7.56 o                         
  -5   3   5         20.49         15.45         1.13 o                         
  -4   3   5        103.42         88.59         2.32 o                         
  -3   3   5         85.30         74.68         1.91 o                         
  -2   3   5         18.91         14.28         0.76 o                         
  -1   3   5        133.48        127.66         3.57 o                         
   0   3   5         15.76         19.43         0.91 o                         
   1   3   5        202.84        184.76         2.82 o                         
   2   3   5       1000.01        956.12        18.50 o                         
   3   3   5        127.46        115.71         1.90 o                         
   4   3   5          5.23          7.77         1.00 o                         
   5   3   5         64.95         62.64         1.22 o                         
   6   3   5         92.87         88.13         2.89 o                         
   7   3   5          6.84          7.32         0.47 o                         
   8   3   5         12.57         13.60         0.56 o                         
   9   3   5        236.04        195.64         6.84 o                         
  10   3   5          0.69          0.97         0.46 o                         
  11   3   5         12.16          7.60         0.56 o                         
  12   3   5          3.90          3.77         1.02 o                         
  13   3   5          0.15          1.05         1.08 o                         
  14   3   5          1.97          0.95         0.96 o                         
 -15   4   5         21.08         21.36         1.50 o                         
 -14   4   5          2.60          3.33         1.53 o                         
 -13   4   5         86.24         84.75         3.33 o                         
 -12   4   5          7.98          7.46         1.21 o                         
 -11   4   5        113.22        112.98         3.09 o                         
 -10   4   5         50.40         50.14         2.19 o                         
  -9   4   5        153.74        158.58         5.42 o                         
  -8   4   5        107.22        117.40         2.94 o                         
  -7   4   5        445.20        424.29         8.21 o                         
  -6   4   5          4.33          2.52         0.43 o                         
  -5   4   5        429.84        403.86         7.17 o                         
  -4   4   5        417.10        403.82         6.54 o                         
  -3   4   5          1.38          2.36         0.55 o                         
  -2   4   5         81.11         77.26         1.40 o                         
  -1   4   5        292.78        303.01         4.75 o                         
   0   4   5         23.23         23.65         0.96 o                         
   1   4   5        735.79        734.66        15.03 o                         
   2   4   5        232.82        230.38         4.30 o                         
   3   4   5         24.33         27.04         1.03 o                         
   4   4   5        137.21        138.88         2.47 o                         
   5   4   5         43.23         40.68         1.14 o                         
   6   4   5         87.53         81.65         1.88 o                         
   7   4   5        169.13        169.01         3.47 o                         
   8   4   5         92.84         86.47         2.64 o                         
   9   4   5         43.36         42.30         2.45 o                         
  10   4   5        153.61        136.39         6.53 o                         
  11   4   5          2.52          3.68         0.64 o                         
  12   4   5         89.33         98.27         4.11 o                         
 -12   5   5          0.40          1.98         2.95 o                         
 -11   5   5         12.74         20.43         3.47 o                         
 -10   5   5          0.01          2.01         1.59 o                         
  -9   5   5         13.70         20.05         6.36 o                         
  -8   5   5         27.47         38.14         5.21 o                         
  -7   5   5          0.08         -0.44         1.52 o                         
  -6   5   5          1.95          3.00         1.26 o                         
  -5   5   5         31.36         30.74         4.06 o                         
  -4   5   5          2.73          3.19         1.04 o                         
  -3   5   5         23.98         28.64         4.21 o                         
  -2   5   5          0.32          0.40         0.69 o                         
  -1   5   5          0.87          0.81         0.78 o                         
   0   5   5         29.80         40.12         4.59 o                         
   1   5   5          7.91          6.68         0.97 o                         
   2   5   5          1.30          3.46         1.14 o                         
   3   5   5         25.97         30.59         2.17 o                         
   4   5   5          0.46          0.88         0.94 o                         
   5   5   5          0.89          1.37         0.79 o                         
   6   5   5         26.60         26.64         3.04 o                         
   7   5   5          0.08         -0.15         0.80 o                         
   8   5   5          2.61          3.59         1.43 o                         
   9   5   5          2.29          3.12         1.07 o                         
  -6   6   5          9.26         10.97         1.71 o                         
  -5   6   5         12.85         14.02         1.58 o                         
  -4   6   5          2.76          1.40         0.63 o                         
  -3   6   5         27.19         25.14         1.65 o                         
  -2   6   5          4.39          5.82         0.83 o                         
  -1   6   5         49.67         53.03         1.80 o                         
   0   6   5          0.38          1.47         1.03 o                         
   1   6   5          0.04          0.67         0.93 o                         
   2   6   5         36.67         40.49         1.41 o                         
   3   6   5          0.11         -0.32         0.58 o                         
 -19   0   6         22.77         25.25         3.75 o                         
 -18   0   6         21.92         21.94         2.21 o                         
 -17   0   6        241.48        266.34        12.48 o                         
 -16   0   6          0.39         -1.81         1.81 o                         
 -15   0   6        256.83        243.90        21.73 o                         
 -14   0   6        385.36        333.66        24.04 o                         
 -13   0   6         30.92         25.71         1.01 o                         
 -12   0   6         39.90         41.70         1.01 o                         
 -11   0   6         28.02         26.84         0.94 o                         
 -10   0   6        173.40        161.05         3.24 o                         
  -9   0   6       1131.40       1105.92        31.51 o                         
  -8   0   6        187.98        186.70         3.64 o                         
  -7   0   6         46.53         43.30         1.04 o                         
  -6   0   6        103.33        102.42         2.20 o                         
  -5   0   6         81.23         80.99         1.82 o                         
  -4   0   6        769.38        713.12        16.40 o                         
  -3   0   6        501.37        432.24         8.76 o                         
  -2   0   6        449.65        478.53         9.73 o                         
  -1   0   6        907.69        844.06        20.62 o                         
   0   0   6        548.52        501.03        10.15 o                         
   1   0   6         57.03         64.32         1.29 o                         
   2   0   6       1083.79       1033.59        26.45 o                         
   3   0   6       1319.99       1252.95        50.84 o                         
   4   0   6         86.80         81.80         2.78 o                         
   5   0   6        492.32        537.69        20.41 o                         
   6   0   6         32.17         26.32         1.65 o                         
   7   0   6          0.33        169.98        33.25 o                         
   8   0   6        206.02        264.16        18.98 o                         
  10   0   6          0.05          5.01         3.74 o                         
  12   0   6         18.62         33.09         6.28 o                         
  14   0   6          4.26         21.28         5.85 o                         
  15   0   6          1.45         -0.60         1.85 o                         
 -18   1   6          8.54          8.03         1.01 o                         
 -17   1   6         10.08         11.21         1.18 o                         
 -16   1   6          6.53          4.84         0.65 o                         
 -15   1   6          1.66          1.44         0.60 o                         
 -14   1   6         76.64         76.81         1.90 o                         
 -13   1   6         15.11         14.29         0.71 o                         
 -12   1   6          1.52          2.57         0.70 o                         
 -11   1   6          2.88          3.61         0.51 o                         
 -10   1   6        143.96        138.58         2.16 o                         
  -9   1   6        170.53        160.34         2.54 o                         
  -8   1   6         88.03         90.08         1.52 o                         
  -7   1   6          0.50          0.91         0.29 o                         
  -6   1   6         37.16         37.68         0.63 o                         
  -5   1   6        115.51        125.36         1.64 o                         
  -4   1   6          8.25          7.08         0.36 o                         
  -3   1   6        105.31        100.58         1.33 o                         
  -2   1   6        210.77        201.80         2.58 o                         
  -1   1   6          8.52          5.76         0.34 o                         
   0   1   6        192.46        185.33         3.57 o                         
   1   1   6         57.80         53.43         0.80 o                         
   2   1   6         13.67          9.58         0.36 o                         
   3   1   6        202.25        194.44         3.58 o                         
   4   1   6        126.77        117.62         7.19 o                         
   5   1   6         18.26         15.24         1.21 o                         
   6   1   6        125.25        136.82         3.58 o                         
   7   1   6         25.16         23.20         1.25 o                         
   8   1   6          8.84         10.02         0.99 o                         
   9   1   6         79.29         82.36         2.98 o                         
  10   1   6         20.45         19.39         1.25 o                         
  11   1   6          0.65          0.19         0.79 o                         
  12   1   6         38.06         38.54         2.17 o                         
  13   1   6          9.26         13.62         1.35 o                         
  14   1   6         28.82         40.95         2.54 o                         
  15   1   6          5.20          5.72         1.57 o                         
 -18   2   6         20.61         22.00         1.74 o                         
 -17   2   6        156.10        156.67         4.25 o                         
 -16   2   6          1.31          1.36         0.65 o                         
 -15   2   6        115.37        127.40         3.05 o                         
 -14   2   6        148.19        162.85         3.77 o                         
 -13   2   6         58.03         54.26         1.46 o                         
 -12   2   6         94.97         96.29         2.12 o                         
 -11   2   6         92.65         90.43         2.05 o                         
 -10   2   6         51.00         53.67         1.54 o                         
  -9   2   6        155.78        150.42         2.98 o                         
  -8   2   6        190.43        204.65         3.58 o                         
  -7   2   6          5.01          4.45         0.46 o                         
  -6   2   6        270.69        231.54         3.24 o                         
  -5   2   6          9.15          6.03         0.37 o                         
  -4   2   6         92.32         88.65         1.36 o                         
  -3   2   6        152.26        137.83         1.82 o                         
  -2   2   6         38.99         43.25         0.83 o                         
  -1   2   6         60.56         57.12         1.27 o                         
   0   2   6        243.13        225.59         3.03 o                         
   1   2   6        172.76        156.52         2.62 o                         
   2   2   6       1011.30        946.12        18.01 o                         
   3   2   6        127.75        119.72         3.55 o                         
   4   2   6         14.06         11.36         0.60 o                         
   5   2   6         46.42         41.63         1.48 o                         
   6   2   6         79.82         66.62         3.38 o                         
   7   2   6         13.89         10.48         1.09 o                         
   8   2   6         31.75         35.37         2.00 o                         
   9   2   6        150.16        159.15         4.94 o                         
  10   2   6         15.41         25.01        18.73 o                         
  11   2   6         10.94         20.99         5.63 o                         
  12   2   6          0.17          2.54         2.83 o                         
  13   2   6         17.30         18.07         4.85 o                         
  14   2   6          2.93          2.04         2.06 o                         
 -16   3   6         74.01         79.38         2.72 o                         
 -15   3   6          3.03          3.34         0.80 o                         
 -14   3   6         28.06         26.80         1.31 o                         
 -13   3   6        126.58        133.00         3.29 o                         
 -12   3   6          8.23          7.69         0.92 o                         
 -11   3   6        111.01        110.82         2.39 o                         
 -10   3   6         87.08         89.68         2.16 o                         
  -9   3   6         18.78         18.65         0.97 o                         
  -8   3   6        185.13        188.15         3.50 o                         
  -7   3   6        318.45        302.85         5.65 o                         
  -6   3   6          7.29          3.63         0.53 o                         
  -5   3   6        239.64        239.22         3.45 o                         
  -4   3   6         40.69         45.14         1.03 o                         
  -3   3   6         79.17         72.03         1.40 o                         
  -2   3   6         97.28         90.98         1.60 o                         
  -1   3   6         83.50         79.46         1.29 o                         
   0   3   6          7.14          8.07         0.51 o                         
   1   3   6        457.14        474.22         8.55 o                         
   2   3   6          3.25          4.92         0.49 o                         
   3   3   6        340.89        314.36         8.18 o                         
   4   3   6        112.02        107.88         2.66 o                         
   5   3   6          1.62          1.66         0.37 o                         
   6   3   6        117.54        119.02         3.24 o                         
   7   3   6         66.87         62.60         2.64 o                         
   8   3   6          0.09          1.27         0.94 o                         
   9   3   6        171.59        173.91        13.75 o                         
  10   3   6         80.03         87.81         3.93 o                         
  11   3   6         11.51         12.00         1.27 o                         
  12   3   6         43.17         54.73         2.79 o                         
  13   3   6         12.21         15.43         2.09 o                         
 -14   4   6         25.53         29.07         1.48 o                         
 -13   4   6          0.35         -0.16         0.79 o                         
 -12   4   6          1.54          1.86         0.93 o                         
 -11   4   6          4.07          4.56         1.00 o                         
 -10   4   6          2.54          2.15         0.85 o                         
  -9   4   6          0.06          0.82         0.77 o                         
  -8   4   6         63.92         63.86         1.84 o                         
  -7   4   6          2.07          3.50         0.83 o                         
  -6   4   6          1.56          0.45         0.37 o                         
  -5   4   6         33.31         31.19         1.02 o                         
  -4   4   6          1.25          2.94         0.53 o                         
  -3   4   6         36.12         37.74         1.14 o                         
  -2   4   6         41.35         37.69         0.93 o                         
  -1   4   6         28.50         26.56         3.80 o                         
   0   4   6          8.07          9.91         1.47 o                         
   1   4   6         10.71         13.76         0.82 o                         
   2   4   6         49.31         49.88         2.71 o                         
   3   4   6         15.91         17.70         1.58 o                         
   4   4   6          8.29          6.18         0.91 o                         
   5   4   6         17.63         13.97         1.49 o                         
   6   4   6          0.02         -0.14         0.46 o                         
   7   4   6          6.85          7.17         1.00 o                         
   8   4   6          4.37          5.59         0.61 o                         
   9   4   6          1.70         -0.20         0.43 o                         
  10   4   6          0.86         -0.02         1.15 o                         
 -11   5   6          3.30          3.50         1.07 o                         
 -10   5   6         61.07         71.97         2.54 o                         
  -9   5   6         40.86         41.55         1.94 o                         
  -8   5   6         90.29         92.55         2.59 o                         
  -7   5   6        101.98        105.90         3.05 o                         
  -6   5   6          0.24          1.29         0.98 o                         
  -5   5   6         53.08         54.68         2.00 o                         
  -4   5   6         21.12         22.88         0.99 o                         
  -3   5   6          3.53          4.04         0.56 o                         
  -2   5   6         68.42         71.29         1.60 o                         
  -1   5   6         75.60         71.74         1.67 o                         
   0   5   6          8.23          6.76         0.69 o                         
   1   5   6         35.27         36.11         1.15 o                         
   2   5   6         40.00         46.61         1.54 o                         
   3   5   6         39.67         43.64         1.45 o                         
   4   5   6         94.26         93.81         2.16 o                         
   5   5   6          0.00          0.18         0.74 o                         
   6   5   6         12.56          8.23         0.81 o                         
   7   5   6         13.78         15.50         1.12 o                         
 -17   1   7        180.69        203.25         7.83 o                         
 -16   1   7         21.21         19.78         1.51 o                         
 -15   1   7        180.51        180.84         8.11 o                         
 -14   1   7         53.54         51.48         1.61 o                         
 -13   1   7         78.68         78.57         1.79 o                         
 -12   1   7        250.15        243.86         4.83 o                         
 -11   1   7         45.96         40.94         1.33 o                         
 -10   1   7          2.06          2.36         0.26 o                         
  -9   1   7        667.31        656.00        11.43 o                         
  -8   1   7          3.91          4.96         0.64 o                         
  -7   1   7        476.06        456.76         7.16 o                         
  -6   1   7        494.80        460.64         7.28 o                         
  -5   1   7         17.76         16.83         0.59 o                         
  -4   1   7        314.36        300.58         4.34 o                         
  -3   1   7        125.17        118.18         1.83 o                         
  -2   1   7         10.06          5.76         0.46 o                         
  -1   1   7        996.26        992.31        19.22 o                         
   0   1   7        451.22        414.89         6.25 o                         
   1   1   7          5.94          6.06         0.45 o                         
   2   1   7        679.38        663.22        18.14 o                         
   3   1   7         50.05         42.42         2.16 o                         
   4   1   7        109.88        116.78         3.18 o                         
   5   1   7        439.55        440.68        11.37 o                         
   6   1   7         39.07         44.79         1.69 o                         
   7   1   7          1.60          1.80         0.90 o                         
   8   1   7         71.76         78.73         2.37 o                         
   9   1   7         14.97         18.49         1.62 o                         
  10   1   7        121.57        136.09        11.59 o                         
  11   1   7         50.83         60.95         4.22 o                         
  13   1   7         64.58         70.62         4.82 o                         
 -17   2   7         15.57         14.83         1.23 o                         
 -16   2   7         42.42         40.54         1.57 o                         
 -15   2   7          0.14         -0.06         0.83 o                         
 -14   2   7         49.61         52.99         1.84 o                         
 -13   2   7         56.94         60.15         5.25 o                         
 -12   2   7         25.50         25.73         1.32 o                         
 -11   2   7         18.42         25.03         3.78 o                         
 -10   2   7         42.25         46.94         3.25 o                         
  -9   2   7          6.94          7.62         0.83 o                         
  -8   2   7        111.71        109.83         5.03 o                         
  -7   2   7         85.86         83.36         7.97 o                         
  -6   2   7          9.10          6.61         0.41 o                         
  -5   2   7         65.29         65.87         1.24 o                         
  -4   2   7          2.46          3.08         1.29 o                         
  -3   2   7         91.03         87.65         3.05 o                         
  -2   2   7         83.69         81.35         3.14 o                         
  -1   2   7         50.98         56.90         2.80 o                         
   0   2   7         21.71         21.59         0.67 o                         
   1   2   7        122.36        126.82        10.51 o                         
   2   2   7         41.47         48.24         1.88 o                         
   3   2   7         83.27         63.79        10.08 o                         
   4   2   7         32.19         32.77         9.73 o                         
   5   2   7          0.13          0.44         0.80 o                         
   6   2   7         31.50         22.51         0.99 o                         
   7   2   7          0.29         16.83         6.66 o                         
   8   2   7         16.11         18.38         2.63 o                         
   9   2   7         57.72         66.40         7.28 o                         
  10   2   7          0.08          1.22         4.58 o                         
  11   2   7         15.11         15.99         2.28 o                         
  12   2   7         10.19         25.73        19.29 o                         
 -15   3   7          5.63          7.76         3.20 o                         
 -14   3   7         19.23         23.28         1.51 o                         
 -13   3   7          7.96          7.65         0.89 o                         
 -12   3   7          2.11          2.54         0.81 o                         
 -11   3   7          0.47          0.48         0.64 o                         
 -10   3   7         15.85         16.10         1.02 o                         
  -9   3   7          7.71          8.89         0.87 o                         
  -8   3   7         37.15         35.54         1.24 o                         
  -7   3   7          1.78          2.64         0.52 o                         
  -6   3   7          7.95          5.18         0.42 o                         
  -5   3   7        189.42        173.21         2.97 o                         
  -4   3   7         20.72         20.20         0.77 o                         
  -3   3   7          6.87          6.61         0.45 o                         
  -2   3   7         82.98         75.74         1.39 o                         
  -1   3   7         36.84         35.15         0.85 o                         
   0   3   7          0.22          0.93         0.38 o                         
   1   3   7          0.51          1.06         0.43 o                         
   2   3   7        311.12        278.15         8.00 o                         
   3   3   7         28.14         22.04         0.86 o                         
   4   3   7         20.15         16.79         0.82 o                         
   5   3   7          6.38          6.52         0.56 o                         
   6   3   7          0.09          0.39         0.32 o                         
   7   3   7          0.10          0.24         0.37 o                         
   8   3   7          1.26          1.22         0.96 o                         
   9   3   7          4.55          3.31         1.32 o                         
  10   3   7         19.87         16.97         1.37 o                         
  11   3   7          0.08         -0.56         0.98 o                         
 -13   4   7         25.88         31.18         2.09 o                         
 -12   4   7          2.52          1.77         1.43 o                         
 -11   4   7         27.62         31.17         4.49 o                         
 -10   4   7          2.57          3.01         0.91 o                         
  -9   4   7          4.17          4.46         1.00 o                         
  -8   4   7        108.52        119.72         5.06 o                         
  -7   4   7         10.73         20.96         9.77 o                         
  -6   4   7         92.88         85.10         3.37 o                         
  -5   4   7         71.50         73.34         5.03 o                         
  -4   4   7         13.72         10.35         0.74 o                         
  -3   4   7         85.95         79.58         3.22 o                         
  -2   4   7         74.71         79.58         3.88 o                         
  -1   4   7          0.09          1.09         0.56 o                         
   0   4   7         80.61         76.02         2.31 o                         
   1   4   7         81.20         85.68         3.55 o                         
   2   4   7          4.44          5.29         0.72 o                         
   3   4   7        187.81        182.02         8.85 o                         
   4   4   7         16.53         15.21         1.02 o                         
   5   4   7         37.42         35.73         1.95 o                         
   6   4   7         34.61         27.84         2.22 o                         
   7   4   7          2.44          1.22         0.41 o                         
   8   4   7         12.66         13.88         1.30 o                         
  -9   5   7          0.44          0.23         0.99 o                         
  -8   5   7          7.80          6.27         1.12 o                         
  -7   5   7         22.77         27.69         1.53 o                         
  -6   5   7         39.66         37.61         1.69 o                         
  -5   5   7         11.56         13.00         1.11 o                         
  -4   5   7         15.37         18.16         1.21 o                         
  -3   5   7         36.15         40.17         1.58 o                         
  -2   5   7         20.23         19.09         0.99 o                         
  -1   5   7          5.01          6.81         0.74 o                         
   0   5   7          5.59          6.03         0.64 o                         
   1   5   7          0.94          1.19         0.56 o                         
   2   5   7         13.05         11.84         0.81 o                         
   3   5   7          2.29          3.05         0.62 o                         
   4   5   7         48.53         48.63         1.70 o                         
 -17   0   8         28.51         38.32         4.07 o                         
 -16   0   8        115.72        137.68         6.11 o                         
 -15   0   8         65.98         64.06         4.11 o                         
 -14   0   8          7.84          5.95         6.14 o                         
 -13   0   8        166.05        144.94        16.92 o                         
 -12   0   8          5.65          3.79         0.69 o                         
 -11   0   8         25.19         25.63         1.14 o                         
 -10   0   8          4.89          5.29         0.62 o                         
  -9   0   8        249.42        237.31         5.23 o                         
  -8   0   8        456.10        455.64        10.82 o                         
  -7   0   8        310.58        309.01         7.07 o                         
  -6   0   8         11.64         11.47         0.76 o                         
  -5   0   8        535.13        497.66        11.58 o                         
  -4   0   8        246.26        249.20         5.46 o                         
  -3   0   8         34.35         31.93         1.14 o                         
  -2   0   8        309.03        299.11         7.46 o                         
  -1   0   8        704.22        683.61        17.34 o                         
   0   0   8          5.67          5.50         0.72 o                         
   1   0   8        462.57        412.33        26.47 o                         
   2   0   8        410.29        452.95        15.85 o                         
   3   0   8         35.64         47.94         2.71 o                         
   4   0   8        211.06        222.03        14.05 o                         
   5   0   8        131.22        126.89         4.55 o                         
   6   0   8         52.05         47.53         3.70 o                         
   7   0   8         52.15         65.34         3.61 o                         
   8   0   8         18.27         18.72         2.25 o                         
   9   0   8         17.31         20.78         2.01 o                         
  10   0   8        103.65        127.78         6.12 o                         
  11   0   8          1.42          5.09         1.68 o                         
  12   0   8         49.33         63.00         7.15 o                         
 -16   1   8          3.85          4.54         1.38 o                         
 -15   1   8          0.26          0.50         0.46 o                         
 -14   1   8          0.01          0.69         0.54 o                         
 -13   1   8          3.26          3.72         0.56 o                         
 -12   1   8          2.33          3.10         0.62 o                         
 -11   1   8          1.94          1.44         0.46 o                         
 -10   1   8          1.79          1.19         0.26 o                         
  -9   1   8          0.13         -0.11         0.38 o                         
  -8   1   8          3.84          5.01         0.40 o                         
  -7   1   8         12.48         10.50         0.49 o                         
  -6   1   8         38.49         38.24         0.85 o                         
  -5   1   8          5.32          6.61         0.48 o                         
  -4   1   8          0.20          0.15         0.39 o                         
  -3   1   8          0.05          0.22         0.37 o                         
  -2   1   8          4.54          4.12         0.42 o                         
  -1   1   8          0.49          0.00         0.31 o                         
   0   1   8         33.05         36.61         1.07 o                         
   1   1   8          3.83          3.97         0.40 o                         
   2   1   8         23.59         26.15         1.79 o                         
   3   1   8          6.63          6.64         0.52 o                         
   4   1   8          7.11          5.00         1.11 o                         
   5   1   8         21.23         19.21         3.00 o                         
   6   1   8         17.69         26.70        11.07 o                         
   7   1   8          5.22         27.09        19.63 o                         
   8   1   8          5.19          7.10         1.39 o                         
   9   1   8          1.49         17.58        15.77 o                         
  10   1   8         10.93         13.69         1.70 o                         
  11   1   8          9.64         16.94         7.23 o                         
 -15   2   8         43.54         45.20         1.96 o                         
 -14   2   8          6.41          8.29         0.95 o                         
 -13   2   8         12.17         13.78         0.95 o                         
 -12   2   8         63.27         65.46         1.87 o                         
 -11   2   8          8.70         10.05         0.82 o                         
 -10   2   8         74.68         71.57         1.92 o                         
  -9   2   8         26.57         28.54         1.20 o                         
  -8   2   8         53.24         53.46         1.51 o                         
  -7   2   8        114.63        118.14         2.64 o                         
  -6   2   8         28.79         26.28         0.78 o                         
  -5   2   8        279.70        259.65         4.59 o                         
  -4   2   8        134.72        131.77         2.25 o                         
  -3   2   8          1.46          1.09         0.39 o                         
  -2   2   8        116.50        111.23         3.16 o                         
  -1   2   8        171.66        172.91         4.65 o                         
   0   2   8          9.22          8.64         0.56 o                         
   1   2   8         45.33         42.03         1.36 o                         
   2   2   8        440.69        394.89        19.29 o                         
   3   2   8         22.78         18.58         1.21 o                         
   4   2   8         38.41         42.78         1.62 o                         
   5   2   8         14.72         14.91         1.35 o                         
   6   2   8          2.35          3.06         1.13 o                         
   7   2   8          6.32          6.56         1.01 o                         
   8   2   8          9.37         10.96         1.27 o                         
   9   2   8          0.05          0.79         1.29 o                         
  10   2   8         42.84         49.83         2.18 o                         
 -14   3   8         14.95         18.10         1.74 o                         
 -13   3   8          7.66         12.29         2.29 o                         
 -12   3   8         34.67         39.84         2.33 o                         
 -11   3   8        112.87        137.37         9.95 o                         
 -10   3   8          3.41          8.08         4.19 o                         
  -9   3   8         13.83         14.18         2.06 o                         
  -8   3   8         96.74        110.25         8.62 o                         
  -7   3   8          1.18          0.77         0.82 o                         
  -6   3   8        196.88        206.72        15.19 o                         
  -5   3   8        139.53        142.93        16.32 o                         
  -4   3   8          0.10          1.06         0.72 o                         
  -3   3   8         29.55         31.60         3.53 o                         
  -2   3   8         16.15         19.07         1.81 o                         
  -1   3   8          0.89          0.80         0.48 o                         
   0   3   8         62.74         70.64        11.93 o                         
   1   3   8         85.37         80.25        10.61 o                         
   2   3   8         13.07         16.47         1.23 o                         
   3   3   8         35.43         26.52         5.36 o                         
   4   3   8         18.27         11.79         1.99 o                         
   5   3   8         52.88         68.27         6.91 o                         
   6   3   8         25.60         67.45        30.71 o                         
   7   3   8          0.13          5.44         3.67 o                         
   8   3   8         12.46         17.93         4.45 o                         
   9   3   8         15.67         22.75         5.86 o                         
 -11   4   8          0.00         -0.07         0.93 o                         
 -10   4   8         11.40         12.56         1.13 o                         
  -9   4   8          0.89          2.89         0.96 o                         
  -8   4   8          2.57          1.83         0.90 o                         
  -7   4   8          6.06          5.92         0.88 o                         
  -6   4   8          0.91          1.04         0.73 o                         
  -5   4   8          9.81          8.60         0.93 o                         
  -4   4   8          3.55          3.40         0.52 o                         
  -3   4   8          0.04          0.48         0.44 o                         
  -2   4   8         19.98         22.73         0.80 o                         
  -1   4   8          2.83          3.69         0.57 o                         
   0   4   8          0.99          1.15         0.49 o                         
   1   4   8          1.93          2.37         0.51 o                         
   2   4   8          0.36          0.61         0.46 o                         
   3   4   8          0.12          1.40         0.44 o                         
   4   4   8         26.64         23.21         2.04 o                         
   5   4   8          0.01          0.62         0.50 o                         
   6   4   8          0.90          2.38         0.98 o                         
  -3   5   8         13.39         21.22         4.41 o                         
  -2   5   8         47.19         51.64         2.78 o                         
 -15   1   9          7.12          7.50         1.56 o                         
 -14   1   9         29.62         26.00         2.58 o                         
 -13   1   9         19.27         16.92         0.97 o                         
 -12   1   9         10.97         12.78         1.07 o                         
 -11   1   9        104.27        102.80         2.85 o                         
 -10   1   9         41.48         42.97         1.42 o                         
  -9   1   9          3.66          3.45         0.46 o                         
  -8   1   9        348.56        329.45         6.05 o                         
  -7   1   9         70.91         64.32         1.48 o                         
  -6   1   9         84.12         81.69         1.68 o                         
  -5   1   9        540.57        526.97         9.66 o                         
  -4   1   9        105.71        104.12         2.49 o                         
  -3   1   9         26.92         25.09         0.73 o                         
  -2   1   9        156.79        149.52         5.05 o                         
  -1   1   9        111.90         96.14         3.73 o                         
   0   1   9         36.86         32.38         1.81 o                         
   1   1   9        162.41        165.57         4.31 o                         
   2   1   9        112.33        134.32         3.74 o                         
   3   1   9         94.32        120.69         3.46 o                         
   4   1   9         11.55         10.00         1.11 o                         
   5   1   9          7.62         11.46         1.09 o                         
   6   1   9         74.21         80.65         2.71 o                         
   7   1   9          7.56         12.48         1.68 o                         
   8   1   9          4.60          8.06         1.34 o                         
   9   1   9         36.87         48.21         2.40 o                         
 -14   2   9         45.40         47.59         4.17 o                         
 -13   2   9          2.89          4.72         0.87 o                         
 -12   2   9         80.86         92.05         2.82 o                         
 -11   2   9         75.67         82.24         2.20 o                         
 -10   2   9          2.15          3.08         0.74 o                         
  -9   2   9         48.49         45.11         1.52 o                         
  -8   2   9        165.09        187.15         4.11 o                         
  -7   2   9          0.08          0.27         0.40 o                         
  -6   2   9        120.84        121.89         2.42 o                         
  -5   2   9         23.03         22.16         0.80 o                         
  -4   2   9         10.29          8.34         0.51 o                         
  -3   2   9         47.00         47.82         1.51 o                         
  -2   2   9         10.47         11.50         0.86 o                         
  -1   2   9          0.63          0.63         0.41 o                         
   0   2   9         51.01         54.98         2.41 o                         
   1   2   9          2.65          1.56         0.34 o                         
   2   2   9        101.34        111.60         3.06 o                         
   3   2   9         19.31         22.58         2.02 o                         
   4   2   9          1.92          0.52         0.91 o                         
   5   2   9         21.40         29.97         1.90 o                         
   6   2   9         15.73         18.52         1.46 o                         
   7   2   9          6.17          5.39         1.09 o                         
   8   2   9         19.47         27.85         1.87 o                         
 -11   3   9          3.20          3.64         0.88 o                         
 -10   3   9          0.03          0.77         0.71 o                         
  -9   3   9          5.51          4.20         0.80 o                         
  -8   3   9         25.18         27.51         1.38 o                         
  -7   3   9          0.66          0.85         0.70 o                         
  -6   3   9          0.72          2.17         0.68 o                         
  -5   3   9         47.74         42.58         1.67 o                         
  -4   3   9          0.96          0.64         0.47 o                         
  -3   3   9          3.20          3.53         0.47 o                         
  -2   3   9          3.03          2.16         0.54 o                         
  -1   3   9         14.76         17.94         0.91 o                         
   0   3   9          0.16          0.20         0.41 o                         
   1   3   9          0.00          0.21         0.43 o                         
   2   3   9          8.89          4.48         0.55 o                         
   3   3   9         17.00          9.86         1.08 o                         
   4   3   9          0.24         -0.22         0.81 o                         
   5   3   9          0.85          0.96         0.91 o                         
   6   3   9          4.39          9.39         1.43 o                         
  -7   4   9         11.10         12.80         1.21 o                         
  -6   4   9         35.79         39.73         1.73 o                         
  -5   4   9          2.91          6.17         1.07 o                         
  -4   4   9         34.27         32.64         1.45 o                         
  -3   4   9         14.44         17.34         1.19 o                         
  -2   4   9          3.44          3.24         1.15 o                         
  -1   4   9         31.18         30.26         1.78 o                         
   0   4   9         14.82         13.22         0.95 o                         
   1   4   9          9.39          6.36         0.67 o                         
   2   4   9         36.19         36.91         3.10 o                         
 -13   0  10          0.51         -1.38         2.00 o                         
 -12   0  10         39.84         30.45        12.22 o                         
 -11   0  10         37.58         33.40         7.52 o                         
 -10   0  10          0.74         -0.07         0.76 o                         
  -9   0  10         18.73         24.35         2.83 o                         
  -8   0  10        279.10        231.29         6.89 o                         
  -7   0  10          8.13          7.96         0.71 o                         
  -6   0  10         64.01         56.41         1.66 o                         
  -5   0  10        101.33        107.26         3.12 o                         
  -4   0  10          9.00         10.17         0.97 o                         
  -3   0  10         51.86         48.81         3.26 o                         
  -2   0  10         23.21         22.07         2.19 o                         
  -1   0  10          3.10          1.40         0.54 o                         
   0   0  10         20.84         13.81         1.99 o                         
   1   0  10          2.37          2.24         1.07 o                         
   2   0  10         23.40         20.19         1.73 o                         
   3   0  10        166.63        226.11         8.23 o                         
   4   0  10          6.76         13.41         2.11 o                         
   5   0  10         45.85         54.44         4.09 o                         
   6   0  10         42.19         43.67         5.99 o                         
 -12   1  10         14.03         14.76         0.99 o                         
 -11   1  10          0.02          1.15         2.44 o                         
 -10   1  10          3.62          4.98         1.53 o                         
  -9   1  10          1.17          3.55         4.62 o                         
  -8   1  10         17.98         18.43         3.31 o                         
  -7   1  10         10.22         11.30         0.62 o                         
  -6   1  10          7.81         10.42         2.41 o                         
  -5   1  10          9.00         10.75         1.62 o                         
  -4   1  10         12.16         12.78         0.98 o                         
  -3   1  10          3.06          6.26         2.70 o                         
  -2   1  10          1.93          4.73         2.50 o                         
  -1   1  10          2.75          3.78         0.41 o                         
   0   1  10          8.75          4.83         0.44 o                         
   1   1  10          6.81         11.15         3.93 o                         
   2   1  10         35.82         39.77         3.68 o                         
   3   1  10          0.05          1.16         1.69 o                         
   4   1  10          1.77          3.19         1.69 o                         
   5   1  10          3.31          5.17         2.48 o                         
   6   1  10          0.53          2.60         1.67 o                         
 -11   2  10         50.41         47.32         2.07 o                         
 -10   2  10          6.20          6.25         0.85 o                         
  -9   2  10         27.13         23.81         1.20 o                         
  -8   2  10        135.14        147.46         3.67 o                         
  -7   2  10          9.14          9.12         0.92 o                         
  -6   2  10         17.83         17.83         0.91 o                         
  -5   2  10        104.30         96.89         2.28 o                         
  -4   2  10          0.07          0.00         0.44 o                         
  -3   2  10         17.40         16.71         0.77 o                         
  -2   2  10         23.49         22.61         1.27 o                         
  -1   2  10          7.99          9.04         0.75 o                         
   0   2  10         11.43         10.39         1.58 o                         
   1   2  10          1.91          0.98         0.84 o                         
   2   2  10          0.08          0.86         0.84 o                         
   3   2  10         69.53         72.06         2.65 o                         
   4   2  10          0.19          1.64         1.13 o                         
   5   2  10         17.83         22.29         2.65 o                         
  -8   3  10          4.18          3.05         1.68 o                         
  -7   3  10         50.60         60.17         2.14 o                         
  -6   3  10         44.98         44.47         2.41 o                         
  -5   3  10          8.93          9.53         0.99 o                         
  -4   3  10         84.73         80.30         4.07 o                         
  -3   3  10         20.65         21.07         1.11 o                         
  -2   3  10          5.42          3.76         0.63 o                         
  -1   3  10         65.01         68.72         4.94 o                         
   0   3  10         16.04         13.27         1.68 o                         
   1   3  10         15.89         22.39         1.68 o                         
  -8   1  11         79.47         72.03         2.56 o                         
  -7   1  11          2.24          0.79         0.46 o                         
  -6   1  11         38.99         34.05         1.21 o                         
  -5   1  11         30.59         33.17         1.71 o                         
  -4   1  11         19.50         15.91         0.94 o                         
  -3   1  11         13.12         10.46         0.97 o                         
  -2   1  11          0.14         -0.24         0.33 o                         
  -1   1  11          5.84          7.78         0.94 o                         
   0   1  11         23.24         22.70         1.30 o                         
   1   1  11          0.01          0.25         0.86 o                         
  -4   2  11         39.45         51.24         5.17 o                         
  -3   2  11          0.04          5.71         4.21 o                         
                                                                                
